# Supplementary material for: Genomic and phenotypic inconsistencies in Pseudomonas aeruginosa resistome among intensive care patients
Source: Front Cell Infect Microbiol. 2024 Jun 21;14:1335096. doi: 10.3389/fcimb.2024.1335096 (PMC11224958; doi:10.3389/fcimb.2024.1335096)
Supplement: Supplementary file 2 [file DataSheet_2.xlsx]

## Sheet: Pseidomona_Feno_geno_rez_withou
Supplementary File 2. Comparison of Phenotypic and Genotypic Antimicrobial Susceptibility Testing (AST) Results for the Clinical Isolates
Article Title: Genomic and Phenotypic Inconsistencies in Pseudomonas aeruginosa Resistome among Intensive Care Patients
Authors: Mihails Dolgusevs, Nityanand Jain, Oksana Savicka, Reinis Vangravs, Jevgenijs Bodrenko, Edvins Bergmanis, Dace Zemite, Solvita Selderine, Aigars Reinis, and Baiba Rozentale
Sample and Patient Characteristics					Amikacin			Ceftazidime			Ciprofloxacin			Imipenem			Meropenem			Tobramycin			Piperacillin/Tazobactam			Colistin
Sample_id	Sampling_date	Sample_type	Age	Gender	Phenotype	NGS	Discrepancy	Phenotype	NGS	Discrepancy	Phenotype	NGS	Discrepancy	Phenotype	NGS	Discrepancy	Phenotype	NGS	Discrepancy	Phenotype	NGS	Discrepancy	Phenotype	NGS	Discrepancy	Phenotype	NGS	Discrepancy
1113848	2023-03-29	Tracheal aspirate	64	F	Susceptible			Resistant	Resistant		Susceptible with increased exposure	Resistant	Minor error	Susceptible with increased exposure			Susceptible			Susceptible			Resistant		Major error	Susceptible
1157409	2023-04-05	Bronchoalveolar lavage	67	M	Susceptible			Resistant	Resistant		Susceptible with increased exposure	Resistant	Minor error	Resistant		Major error	Susceptible with increased exposure			Susceptible			Resistant		Major error	Susceptible
7573285	2022-07-25	Urine	61	M	Susceptible			Susceptible with increased exposure	Resistant	Minor error	Susceptible with increased exposure	Resistant	Minor error	Susceptible with increased exposure			Susceptible	Resistant	Very major error	Susceptible			Susceptible with increased exposure			Susceptible
7573761	2022-07-25	Tracheal aspirate	80	M	Susceptible			Resistant	Resistant		Susceptible with increased exposure	Resistant	Minor error	Susceptible with increased exposure			Susceptible			Susceptible			Resistant		Major error	Susceptible					Discrepancy Legend
7626224	2022-08-02	Tracheal aspirate	79	M	Susceptible			Susceptible with increased exposure	Resistant	Minor error	Susceptible with increased exposure	Resistant	Minor error	Susceptible with increased exposure			Susceptible	Resistant	Very major error	Susceptible			Susceptible with increased exposure			Susceptible					Colour	Phenotypic AST	Corresponding NGS-AST	Profilling Error (Discrepancy) Type
7665384	2022-08-08	Bronchoalveolar lavage	53	M	Susceptible			Susceptible with increased exposure	Resistant	Minor error	Susceptible with increased exposure	Resistant	Minor error	Susceptible with increased exposure			Susceptible	Resistant	Very major error	Susceptible			Susceptible with increased exposure			Susceptible						Resistant	Susceptible or No known resistance	Major error (ME)
7697691	2022-08-11	Bronchoalveolar lavage	61	M	Susceptible			Resistant	Resistant		Susceptible with increased exposure	Resistant	Minor error	Resistant		Major error	Susceptible with increased exposure			Susceptible			Resistant		Major error	Susceptible						Susceptible with increased exposure	Resistant	Minor error (mE)
7779604	2022-08-24	Blood	90	F	Susceptible			Susceptible with increased exposure	Resistant	Minor error	Susceptible with increased exposure	Resistant	Minor error	Susceptible with increased exposure			Susceptible	Resistant	Very major error	Susceptible			Susceptible with increased exposure			Susceptible						Susceptible	Resistant	Very major error (VME)
7783213	2022-08-24	Urine	61	M	Resistant		Major error	Susceptible with increased exposure	Resistant	Minor error	Susceptible with increased exposure	Resistant	Minor error	Susceptible with increased exposure			Susceptible	Resistant	Very major error	Susceptible			Susceptible with increased exposure			Susceptible						Agreement of result with NGS-AST	Agreement of result with Phenotypic AST	No discrepancy
7842025	2022-09-02	Intraoperative abdominal sample	82	F	Susceptible			Susceptible with increased exposure	Resistant	Minor error	Susceptible with increased exposure			Susceptible with increased exposure			Susceptible			Susceptible			Susceptible with increased exposure			Susceptible
7902735	2022-09-12	Wound	70	M	Susceptible			Susceptible with increased exposure	Resistant	Minor error	Susceptible with increased exposure	Resistant	Minor error	Susceptible with increased exposure			Susceptible			Susceptible			Susceptible with increased exposure			Susceptible
7967075	2022-09-20	Bronchoalveolar lavage	70	M	Susceptible			Resistant	Resistant		Susceptible with increased exposure	Resistant	Minor error	Resistant		Major error	Resistant	Resistant		Susceptible			Resistant		Major error	Susceptible
8012996	2022-09-27	Bronchoalveolar lavage	73	M	Susceptible			Resistant	Resistant		Susceptible with increased exposure	Resistant	Minor error	Resistant		Major error	Resistant	Resistant		Susceptible			Resistant		Major error	Susceptible
8041557	2022-09-30	Bronchoalveolar lavage	71	M	Susceptible			Susceptible with increased exposure	Resistant	Minor error	Susceptible with increased exposure	Resistant	Minor error	Susceptible with increased exposure			Susceptible			Susceptible			Susceptible with increased exposure			Susceptible
8192469	2022-10-21	Tracheal aspirate	47	M	Susceptible			Susceptible with increased exposure	Resistant	Minor error	Susceptible with increased exposure	Resistant	Minor error	Susceptible with increased exposure			Susceptible			Susceptible			Susceptible with increased exposure			Susceptible
8277151	2022-11-03	Bronchoalveolar lavage	39	M	Susceptible			Resistant	Resistant		Susceptible with increased exposure	Resistant	Minor error	Resistant		Major error	Resistant		Major error	Susceptible			Resistant		Major error	Susceptible
8330856	2022-11-10	Bronchoalveolar lavage	70	M	Susceptible			Resistant	Resistant		Susceptible with increased exposure	Resistant	Minor error	Resistant		Major error	Resistant		Major error	Susceptible			Resistant		Major error	Susceptible
8529192	2022-12-12	Bronchoalveolar lavage	63	M	Susceptible			Susceptible with increased exposure	Resistant	Minor error	Susceptible with increased exposure	Resistant	Minor error	Susceptible with increased exposure			Susceptible	Resistant	Very major error	Susceptible			Susceptible with increased exposure			Susceptible
8544379	2022-12-14	Bronchoalveolar lavage	70	M	Susceptible			Susceptible with increased exposure	Resistant	Minor error	Susceptible with increased exposure	Resistant	Minor error	Susceptible with increased exposure			Susceptible	Resistant	Very major error	Susceptible			Susceptible with increased exposure			Susceptible
8578219	2022-12-20	Bronchoalveolar lavage	59	M	Susceptible			Susceptible with increased exposure	Resistant	Minor error	Susceptible with increased exposure	Resistant	Minor error	Susceptible with increased exposure			Susceptible	Resistant	Very major error	Susceptible			Susceptible with increased exposure			Susceptible
8663692	2023-01-06	Bronchoalveolar lavage	65	M	Resistant	Resistant		Resistant	Resistant		Resistant		Major error	Resistant		Major error	Susceptible with increased exposure			Resistant	Resistant		Resistant		Major error	Susceptible
8876020	2023-02-13	Bronchoalveolar lavage	75	F	Susceptible			Susceptible with increased exposure	Resistant	Minor error	Susceptible with increased exposure	Resistant	Minor error	Susceptible with increased exposure			Susceptible	Resistant	Very major error	Susceptible			Susceptible with increased exposure			Susceptible
8933298	2023-02-22	Bronchoalveolar lavage	75	F	Susceptible			Resistant	Resistant		Susceptible with increased exposure	Resistant	Minor error	Resistant		Major error	Resistant		Major error	Susceptible			Resistant		Major error	Susceptible
8966578	2023-02-28	Bronchoalveolar lavage	22	F	Susceptible			Susceptible with increased exposure	Resistant	Minor error	Susceptible with increased exposure	Resistant	Minor error	Susceptible with increased exposure			Susceptible	Resistant	Very major error	Susceptible			Susceptible with increased exposure			Susceptible
8974735	2023-03-01	Bronchoalveolar lavage	94	M	Susceptible			Susceptible with increased exposure	Resistant	Minor error	Susceptible with increased exposure	Resistant	Minor error	Susceptible with increased exposure			Susceptible	Resistant	Very major error	Susceptible			Susceptible with increased exposure			Susceptible
8988087	2023-03-02	Wound	78	F	Susceptible			Susceptible with increased exposure	Resistant	Minor error	Susceptible with increased exposure	Resistant	Minor error	Susceptible with increased exposure			Susceptible	Resistant	Very major error	Susceptible			Susceptible with increased exposure			Susceptible
7769541	2022-08-23	Bronchoalveolar lavage	79	M	Susceptible			Susceptible with increased exposure	Resistant	Minor error	Resistant	Resistant		Susceptible with increased exposure			Susceptible	Resistant	Very major error	Susceptible			Susceptible with increased exposure			Susceptible
7773029	2022-08-23	Bronchoalveolar lavage	59	F	Susceptible			Susceptible with increased exposure	Resistant	Minor error	Susceptible with increased exposure	Resistant	Minor error	Susceptible with increased exposure			Susceptible with increased exposure	Resistant	Minor error	Susceptible			Susceptible with increased exposure			Susceptible
7834649	2022-09-01	Bronchoalveolar lavage	74	M	Susceptible			Resistant	Resistant		Susceptible with increased exposure	Resistant	Minor error	Resistant		Major error	Susceptible with increased exposure			Susceptible			Resistant		Major error	Susceptible
8655771	2023-01-05	Bronchoalveolar lavage	73	F	Susceptible			Susceptible with increased exposure	Resistant	Minor error	Resistant	Resistant		Resistant		Major error	Susceptible			Susceptible			Susceptible with increased exposure			Susceptible
8817169	2023-02-02	Bronchoalveolar lavage	89	M	Resistant	Resistant		Resistant	Resistant		Resistant		Major error	Resistant		Major error	Resistant		Major error	Resistant	Resistant		Resistant		Major error	Susceptible
9013903	2023-03-07	Bronchoalveolar lavage	81	F	Susceptible			Resistant	Resistant		Susceptible with increased exposure	Resistant	Minor error	Resistant		Major error	Resistant		Major error	Susceptible			Resistant		Major error	Susceptible
9023980	2023-03-08	Bronchoalveolar lavage	27	F	Susceptible			Resistant	Resistant		Susceptible with increased exposure	Resistant	Minor error	Resistant		Major error	Resistant	Resistant		Susceptible			Resistant		Major error	Susceptible
