# Supplementary material for: Genomic and phenotypic inconsistencies in Pseudomonas aeruginosa resistome among intensive care patients
Source: Front Cell Infect Microbiol. 2024 Jun 21;14:1335096. doi: 10.3389/fcimb.2024.1335096 (PMC11224958; doi:10.3389/fcimb.2024.1335096)
Supplement: Supplementary file 3 [file DataSheet_3.xlsx]

## Sheet: matrix-ish_arg_plasmid_2023-07-
Supplementary File 3. Comprehensive list of genes detected by the different AMR databases for all isolates
Article Title: Genomic and Phenotypic Inconsistencies in Pseudomonas aeruginosa Resistome among Intensive Care Patients
Authors: Mihails Dolgusevs, Nityanand Jain, Oksana Savicka, Reinis Vangravs, Jevgenijs Bodrenko, Edvins Bergmanis, Dace Zemite, Solvita Selderine, Aigars Reinis, and Baiba Rozentale
"db_vote" column comprise of several databases confirming each gene, with letter "c" for chromosome and "p" for plasmid which signifies the likely location of the gene.
sample_id	gene_symbol	input_sequence_id	db_vote	db_sources	original_gene_names	total_reads_af	gc_af	contig_count	N50	average_coverage	MLST7_ST	rMLST	rMLST_Species	rMLST_Support_%	species	cluster_15_thr	sample_receive_date	material_type
1113848	oxa-573	contig00057	1-c	CARD	OXA-573	5935692	0.654914	152	274719	118.28	395	20634	Pseudomonas aeruginosa	100	Pseudomonas aeruginosa	cluster_10	04-04-2023	Tracheal aspirate
1113848	crpp	contig00046	1-c	NCBI	crpP	5935692	0.654914	152	274719	118.28	395	20634	Pseudomonas aeruginosa	100	Pseudomonas aeruginosa	cluster_10	04-04-2023	Tracheal aspirate
1113848	catb7	contig00027	3-c	NCBI|resfinder|CARD	catB7|Pseudomonas aeruginosa catB7	5935692	0.654914	152	274719	118.28	395	20634	Pseudomonas aeruginosa	100	Pseudomonas aeruginosa	cluster_10	04-04-2023	Tracheal aspirate
1113848	pars	contig00021	1-c	CARD	ParS	5935692	0.654914	152	274719	118.28	395	20634	Pseudomonas aeruginosa	100	Pseudomonas aeruginosa	cluster_10	04-04-2023	Tracheal aspirate
1113848	parr	contig00021	1-c	CARD	ParR	5935692	0.654914	152	274719	118.28	395	20634	Pseudomonas aeruginosa	100	Pseudomonas aeruginosa	cluster_10	04-04-2023	Tracheal aspirate
1113848	type b nfxb	contig00019	1-c	CARD	Type B NfxB	5935692	0.654914	152	274719	118.28	395	20634	Pseudomonas aeruginosa	100	Pseudomonas aeruginosa	cluster_10	04-04-2023	Tracheal aspirate
1113848	oprj	contig00019	1-c	CARD	OprJ	5935692	0.654914	152	274719	118.28	395	20634	Pseudomonas aeruginosa	100	Pseudomonas aeruginosa	cluster_10	04-04-2023	Tracheal aspirate
1113848	mexd	contig00019	1-c	CARD	MexD	5935692	0.654914	152	274719	118.28	395	20634	Pseudomonas aeruginosa	100	Pseudomonas aeruginosa	cluster_10	04-04-2023	Tracheal aspirate
1113848	mexc	contig00019	1-c	CARD	MexC	5935692	0.654914	152	274719	118.28	395	20634	Pseudomonas aeruginosa	100	Pseudomonas aeruginosa	cluster_10	04-04-2023	Tracheal aspirate
1113848	pmpm	contig00017	1-c	CARD	PmpM	5935692	0.654914	152	274719	118.28	395	20634	Pseudomonas aeruginosa	100	Pseudomonas aeruginosa	cluster_10	04-04-2023	Tracheal aspirate
1113848	mexw	contig00016	1-c	CARD	MexW	5935692	0.654914	152	274719	118.28	395	20634	Pseudomonas aeruginosa	100	Pseudomonas aeruginosa	cluster_10	04-04-2023	Tracheal aspirate
1113848	mexv	contig00016	1-c	CARD	MexV	5935692	0.654914	152	274719	118.28	395	20634	Pseudomonas aeruginosa	100	Pseudomonas aeruginosa	cluster_10	04-04-2023	Tracheal aspirate
1113848	oprn	contig00015	1-c	CARD	OprN	5935692	0.654914	152	274719	118.28	395	20634	Pseudomonas aeruginosa	100	Pseudomonas aeruginosa	cluster_10	04-04-2023	Tracheal aspirate
1113848	opmb	contig00015	1-c	CARD	OpmB	5935692	0.654914	152	274719	118.28	395	20634	Pseudomonas aeruginosa	100	Pseudomonas aeruginosa	cluster_10	04-04-2023	Tracheal aspirate
1113848	muxc	contig00015	1-c	CARD	MuxC	5935692	0.654914	152	274719	118.28	395	20634	Pseudomonas aeruginosa	100	Pseudomonas aeruginosa	cluster_10	04-04-2023	Tracheal aspirate
1113848	muxb	contig00015	1-c	CARD	MuxB	5935692	0.654914	152	274719	118.28	395	20634	Pseudomonas aeruginosa	100	Pseudomonas aeruginosa	cluster_10	04-04-2023	Tracheal aspirate
1113848	muxa	contig00015	1-c	CARD	MuxA	5935692	0.654914	152	274719	118.28	395	20634	Pseudomonas aeruginosa	100	Pseudomonas aeruginosa	cluster_10	04-04-2023	Tracheal aspirate
1113848	mext	contig00015	1-c	CARD	MexT	5935692	0.654914	152	274719	118.28	395	20634	Pseudomonas aeruginosa	100	Pseudomonas aeruginosa	cluster_10	04-04-2023	Tracheal aspirate
1113848	mexs	contig00015	1-c	CARD	MexS	5935692	0.654914	152	274719	118.28	395	20634	Pseudomonas aeruginosa	100	Pseudomonas aeruginosa	cluster_10	04-04-2023	Tracheal aspirate
1113848	mexf	contig00015	1-c	CARD	MexF	5935692	0.654914	152	274719	118.28	395	20634	Pseudomonas aeruginosa	100	Pseudomonas aeruginosa	cluster_10	04-04-2023	Tracheal aspirate
1113848	mexe	contig00015	1-c	CARD	MexE	5935692	0.654914	152	274719	118.28	395	20634	Pseudomonas aeruginosa	100	Pseudomonas aeruginosa	cluster_10	04-04-2023	Tracheal aspirate
1113848	bass	contig00013	1-c	CARD	basS	5935692	0.654914	152	274719	118.28	395	20634	Pseudomonas aeruginosa	100	Pseudomonas aeruginosa	cluster_10	04-04-2023	Tracheal aspirate
1113848	basr	contig00013	1-c	CARD	basR	5935692	0.654914	152	274719	118.28	395	20634	Pseudomonas aeruginosa	100	Pseudomonas aeruginosa	cluster_10	04-04-2023	Tracheal aspirate
1113848	mexz	contig00012	1-c	CARD	MexZ	5935692	0.654914	152	274719	118.28	395	20634	Pseudomonas aeruginosa	100	Pseudomonas aeruginosa	cluster_10	04-04-2023	Tracheal aspirate
1113848	mexy	contig00012	1-c	CARD	mexY	5935692	0.654914	152	274719	118.28	395	20634	Pseudomonas aeruginosa	100	Pseudomonas aeruginosa	cluster_10	04-04-2023	Tracheal aspirate
1113848	soxr	contig00011	1-c	CARD	Pseudomonas aeruginosa soxR	5935692	0.654914	152	274719	118.28	395	20634	Pseudomonas aeruginosa	100	Pseudomonas aeruginosa	cluster_10	04-04-2023	Tracheal aspirate
1113848	mexn	contig00010	1-c	CARD	mexN	5935692	0.654914	152	274719	118.28	395	20634	Pseudomonas aeruginosa	100	Pseudomonas aeruginosa	cluster_10	04-04-2023	Tracheal aspirate
1113848	mexm	contig00010	1-c	CARD	mexM	5935692	0.654914	152	274719	118.28	395	20634	Pseudomonas aeruginosa	100	Pseudomonas aeruginosa	cluster_10	04-04-2023	Tracheal aspirate
1113848	pdc-8	contig00009	2-c	NCBI|CARD	blaPDC-8|PDC-8	5935692	0.654914	152	274719	118.28	395	20634	Pseudomonas aeruginosa	100	Pseudomonas aeruginosa	cluster_10	04-04-2023	Tracheal aspirate
1113848	pao	contig00009	1-c	resfinder	blaPAO	5935692	0.654914	152	274719	118.28	395	20634	Pseudomonas aeruginosa	100	Pseudomonas aeruginosa	cluster_10	04-04-2023	Tracheal aspirate
1113848	opmd	contig00009	1-c	CARD	OpmD	5935692	0.654914	152	274719	118.28	395	20634	Pseudomonas aeruginosa	100	Pseudomonas aeruginosa	cluster_10	04-04-2023	Tracheal aspirate
1113848	mexi	contig00009	1-c	CARD	MexI	5935692	0.654914	152	274719	118.28	395	20634	Pseudomonas aeruginosa	100	Pseudomonas aeruginosa	cluster_10	04-04-2023	Tracheal aspirate
1113848	mexh	contig00009	1-c	CARD	MexH	5935692	0.654914	152	274719	118.28	395	20634	Pseudomonas aeruginosa	100	Pseudomonas aeruginosa	cluster_10	04-04-2023	Tracheal aspirate
1113848	mexg	contig00009	1-c	CARD	MexG	5935692	0.654914	152	274719	118.28	395	20634	Pseudomonas aeruginosa	100	Pseudomonas aeruginosa	cluster_10	04-04-2023	Tracheal aspirate
1113848	bcr-1	contig00009	1-c	CARD	bcr-1	5935692	0.654914	152	274719	118.28	395	20634	Pseudomonas aeruginosa	100	Pseudomonas aeruginosa	cluster_10	04-04-2023	Tracheal aspirate
1113848	aph(3')-iib	contig00009	3-c	NCBI|resfinder|CARD	aph(3')-IIb|APH(3')-IIb	5935692	0.654914	152	274719	118.28	395	20634	Pseudomonas aeruginosa	100	Pseudomonas aeruginosa	cluster_10	04-04-2023	Tracheal aspirate
1113848	rsma	contig00008	1-c	CARD	rsmA	5935692	0.654914	152	274719	118.28	395	20634	Pseudomonas aeruginosa	100	Pseudomonas aeruginosa	cluster_10	04-04-2023	Tracheal aspirate
1113848	tric	contig00007	1-c	CARD	TriC	5935692	0.654914	152	274719	118.28	395	20634	Pseudomonas aeruginosa	100	Pseudomonas aeruginosa	cluster_10	04-04-2023	Tracheal aspirate
1113848	trib	contig00007	1-c	CARD	TriB	5935692	0.654914	152	274719	118.28	395	20634	Pseudomonas aeruginosa	100	Pseudomonas aeruginosa	cluster_10	04-04-2023	Tracheal aspirate
1113848	tria	contig00007	1-c	CARD	TriA	5935692	0.654914	152	274719	118.28	395	20634	Pseudomonas aeruginosa	100	Pseudomonas aeruginosa	cluster_10	04-04-2023	Tracheal aspirate
1113848	oxa-905	contig00007	2-c	NCBI|CARD	blaOXA-905|OXA-905	5935692	0.654914	152	274719	118.28	395	20634	Pseudomonas aeruginosa	100	Pseudomonas aeruginosa	cluster_10	04-04-2023	Tracheal aspirate
1113848	fosa	contig00007	3-c	NCBI|resfinder|CARD	fosA|FosA	5935692	0.654914	152	274719	118.28	395	20634	Pseudomonas aeruginosa	100	Pseudomonas aeruginosa	cluster_10	04-04-2023	Tracheal aspirate
1113848	oprm	contig00004	1-c	CARD	OprM	5935692	0.654914	152	274719	118.28	395	20634	Pseudomonas aeruginosa	100	Pseudomonas aeruginosa	cluster_10	04-04-2023	Tracheal aspirate
1113848	mexr	contig00004	1-c	CARD	MexR	5935692	0.654914	152	274719	118.28	395	20634	Pseudomonas aeruginosa	100	Pseudomonas aeruginosa	cluster_10	04-04-2023	Tracheal aspirate
1113848	mexb	contig00004	1-c	CARD	MexB	5935692	0.654914	152	274719	118.28	395	20634	Pseudomonas aeruginosa	100	Pseudomonas aeruginosa	cluster_10	04-04-2023	Tracheal aspirate
1113848	mexa	contig00004	1-c	CARD	MexA	5935692	0.654914	152	274719	118.28	395	20634	Pseudomonas aeruginosa	100	Pseudomonas aeruginosa	cluster_10	04-04-2023	Tracheal aspirate
1113848	opmh	contig00003	1-c	CARD	OpmH	5935692	0.654914	152	274719	118.28	395	20634	Pseudomonas aeruginosa	100	Pseudomonas aeruginosa	cluster_10	04-04-2023	Tracheal aspirate
1113848	emre	contig00003	1-c	CARD	Pseudomonas aeruginosa emrE	5935692	0.654914	152	274719	118.28	395	20634	Pseudomonas aeruginosa	100	Pseudomonas aeruginosa	cluster_10	04-04-2023	Tracheal aspirate
1113848	yajc	contig00001	1-c	CARD	YajC	5935692	0.654914	152	274719	118.28	395	20634	Pseudomonas aeruginosa	100	Pseudomonas aeruginosa	cluster_10	04-04-2023	Tracheal aspirate
1113848	opme	contig00001	1-c	CARD	opmE	5935692	0.654914	152	274719	118.28	395	20634	Pseudomonas aeruginosa	100	Pseudomonas aeruginosa	cluster_10	04-04-2023	Tracheal aspirate
1113848	nald	contig00001	1-c	CARD	nalD	5935692	0.654914	152	274719	118.28	395	20634	Pseudomonas aeruginosa	100	Pseudomonas aeruginosa	cluster_10	04-04-2023	Tracheal aspirate
1113848	nalc	contig00001	1-c	CARD	nalC	5935692	0.654914	152	274719	118.28	395	20634	Pseudomonas aeruginosa	100	Pseudomonas aeruginosa	cluster_10	04-04-2023	Tracheal aspirate
1113848	mexq	contig00001	1-c	CARD	mexQ	5935692	0.654914	152	274719	118.28	395	20634	Pseudomonas aeruginosa	100	Pseudomonas aeruginosa	cluster_10	04-04-2023	Tracheal aspirate
1113848	mexp	contig00001	1-c	CARD	mexP	5935692	0.654914	152	274719	118.28	395	20634	Pseudomonas aeruginosa	100	Pseudomonas aeruginosa	cluster_10	04-04-2023	Tracheal aspirate
1113848	mexl	contig00001	1-c	CARD	MexL	5935692	0.654914	152	274719	118.28	395	20634	Pseudomonas aeruginosa	100	Pseudomonas aeruginosa	cluster_10	04-04-2023	Tracheal aspirate
1113848	mexk	contig00001	1-c	CARD	MexK	5935692	0.654914	152	274719	118.28	395	20634	Pseudomonas aeruginosa	100	Pseudomonas aeruginosa	cluster_10	04-04-2023	Tracheal aspirate
1113848	mexj	contig00001	1-c	CARD	MexJ	5935692	0.654914	152	274719	118.28	395	20634	Pseudomonas aeruginosa	100	Pseudomonas aeruginosa	cluster_10	04-04-2023	Tracheal aspirate
1113848	cpxr	contig00001	1-c	CARD	Pseudomonas aeruginosa CpxR	5935692	0.654914	152	274719	118.28	395	20634	Pseudomonas aeruginosa	100	Pseudomonas aeruginosa	cluster_10	04-04-2023	Tracheal aspirate
1113848	cprs	contig00001	1-c	CARD	cprS	5935692	0.654914	152	274719	118.28	395	20634	Pseudomonas aeruginosa	100	Pseudomonas aeruginosa	cluster_10	04-04-2023	Tracheal aspirate
1113848	cprr	contig00001	1-c	CARD	cprR	5935692	0.654914	152	274719	118.28	395	20634	Pseudomonas aeruginosa	100	Pseudomonas aeruginosa	cluster_10	04-04-2023	Tracheal aspirate
1113848	arna	contig00001	1-c	CARD	arnA	5935692	0.654914	152	274719	118.28	395	20634	Pseudomonas aeruginosa	100	Pseudomonas aeruginosa	cluster_10	04-04-2023	Tracheal aspirate
7573285	pdc-113	contig00028	2-c	NCBI|CARD	blaPDC-113|PDC-113	16841130	0.664306	61	381345	587.38	1205	0	Pseudomonas aeruginosa	100	Pseudomonas aeruginosa	cluster_12	03-08-2022	Urine
7573285	pao	contig00028	1-c	resfinder	blaPAO	16841130	0.664306	61	381345	587.38	1205	0	Pseudomonas aeruginosa	100	Pseudomonas aeruginosa	cluster_12	03-08-2022	Urine
7573285	bcr-1	contig00028	1-c	CARD	bcr-1	16841130	0.664306	61	381345	587.38	1205	0	Pseudomonas aeruginosa	100	Pseudomonas aeruginosa	cluster_12	03-08-2022	Urine
7573285	aph(3')-iib	contig00028	3-c	NCBI|resfinder|CARD	aph(3')-IIb|APH(3')-IIb	16841130	0.664306	61	381345	587.38	1205	0	Pseudomonas aeruginosa	100	Pseudomonas aeruginosa	cluster_12	03-08-2022	Urine
7573285	vanyb	contig00023	1-c	CARD	vanYB	16841130	0.664306	61	381345	587.38	1205	0	Pseudomonas aeruginosa	100	Pseudomonas aeruginosa	cluster_12	03-08-2022	Urine
7573285	opmd	contig00021	1-c	CARD	OpmD	16841130	0.664306	61	381345	587.38	1205	0	Pseudomonas aeruginosa	100	Pseudomonas aeruginosa	cluster_12	03-08-2022	Urine
7573285	mexi	contig00021	1-c	CARD	MexI	16841130	0.664306	61	381345	587.38	1205	0	Pseudomonas aeruginosa	100	Pseudomonas aeruginosa	cluster_12	03-08-2022	Urine
7573285	mexh	contig00021	1-c	CARD	MexH	16841130	0.664306	61	381345	587.38	1205	0	Pseudomonas aeruginosa	100	Pseudomonas aeruginosa	cluster_12	03-08-2022	Urine
7573285	mexg	contig00021	1-c	CARD	MexG	16841130	0.664306	61	381345	587.38	1205	0	Pseudomonas aeruginosa	100	Pseudomonas aeruginosa	cluster_12	03-08-2022	Urine
7573285	bass	contig00016	1-c	CARD	basS	16841130	0.664306	61	381345	587.38	1205	0	Pseudomonas aeruginosa	100	Pseudomonas aeruginosa	cluster_12	03-08-2022	Urine
7573285	basr	contig00016	1-c	CARD	basR	16841130	0.664306	61	381345	587.38	1205	0	Pseudomonas aeruginosa	100	Pseudomonas aeruginosa	cluster_12	03-08-2022	Urine
7573285	cpxr	contig00015	1-c	CARD	Pseudomonas aeruginosa CpxR	16841130	0.664306	61	381345	587.38	1205	0	Pseudomonas aeruginosa	100	Pseudomonas aeruginosa	cluster_12	03-08-2022	Urine
7573285	soxr	contig00013	1-c	CARD	Pseudomonas aeruginosa soxR	16841130	0.664306	61	381345	587.38	1205	0	Pseudomonas aeruginosa	100	Pseudomonas aeruginosa	cluster_12	03-08-2022	Urine
7573285	mexz	contig00013	1-c	CARD	MexZ	16841130	0.664306	61	381345	587.38	1205	0	Pseudomonas aeruginosa	100	Pseudomonas aeruginosa	cluster_12	03-08-2022	Urine
7573285	mexy	contig00013	1-c	CARD	mexY	16841130	0.664306	61	381345	587.38	1205	0	Pseudomonas aeruginosa	100	Pseudomonas aeruginosa	cluster_12	03-08-2022	Urine
7573285	pmpm	contig00009	1-c	CARD	PmpM	16841130	0.664306	61	381345	587.38	1205	0	Pseudomonas aeruginosa	100	Pseudomonas aeruginosa	cluster_12	03-08-2022	Urine
7573285	opmh	contig00009	1-c	CARD	OpmH	16841130	0.664306	61	381345	587.38	1205	0	Pseudomonas aeruginosa	100	Pseudomonas aeruginosa	cluster_12	03-08-2022	Urine
7573285	mexn	contig00009	1-c	CARD	mexN	16841130	0.664306	61	381345	587.38	1205	0	Pseudomonas aeruginosa	100	Pseudomonas aeruginosa	cluster_12	03-08-2022	Urine
7573285	mexm	contig00009	1-c	CARD	mexM	16841130	0.664306	61	381345	587.38	1205	0	Pseudomonas aeruginosa	100	Pseudomonas aeruginosa	cluster_12	03-08-2022	Urine
7573285	emre	contig00007	1-c	CARD	Pseudomonas aeruginosa emrE	16841130	0.664306	61	381345	587.38	1205	0	Pseudomonas aeruginosa	100	Pseudomonas aeruginosa	cluster_12	03-08-2022	Urine
7573285	oprm	contig00006	1-c	CARD	OprM	16841130	0.664306	61	381345	587.38	1205	0	Pseudomonas aeruginosa	100	Pseudomonas aeruginosa	cluster_12	03-08-2022	Urine
7573285	mexr	contig00006	1-c	CARD	MexR	16841130	0.664306	61	381345	587.38	1205	0	Pseudomonas aeruginosa	100	Pseudomonas aeruginosa	cluster_12	03-08-2022	Urine
7573285	mexb	contig00006	1-c	CARD	MexB	16841130	0.664306	61	381345	587.38	1205	0	Pseudomonas aeruginosa	100	Pseudomonas aeruginosa	cluster_12	03-08-2022	Urine
7573285	mexa	contig00006	1-c	CARD	MexA	16841130	0.664306	61	381345	587.38	1205	0	Pseudomonas aeruginosa	100	Pseudomonas aeruginosa	cluster_12	03-08-2022	Urine
7573285	type b nfxb	contig00005	1-c	CARD	Type B NfxB	16841130	0.664306	61	381345	587.38	1205	0	Pseudomonas aeruginosa	100	Pseudomonas aeruginosa	cluster_12	03-08-2022	Urine
7573285	pars	contig00005	1-c	CARD	ParS	16841130	0.664306	61	381345	587.38	1205	0	Pseudomonas aeruginosa	100	Pseudomonas aeruginosa	cluster_12	03-08-2022	Urine
7573285	parr	contig00005	1-c	CARD	ParR	16841130	0.664306	61	381345	587.38	1205	0	Pseudomonas aeruginosa	100	Pseudomonas aeruginosa	cluster_12	03-08-2022	Urine
7573285	oprj	contig00005	1-c	CARD	OprJ	16841130	0.664306	61	381345	587.38	1205	0	Pseudomonas aeruginosa	100	Pseudomonas aeruginosa	cluster_12	03-08-2022	Urine
7573285	mexw	contig00005	1-c	CARD	MexW	16841130	0.664306	61	381345	587.38	1205	0	Pseudomonas aeruginosa	100	Pseudomonas aeruginosa	cluster_12	03-08-2022	Urine
7573285	mexv	contig00005	1-c	CARD	MexV	16841130	0.664306	61	381345	587.38	1205	0	Pseudomonas aeruginosa	100	Pseudomonas aeruginosa	cluster_12	03-08-2022	Urine
7573285	mexd	contig00005	1-c	CARD	MexD	16841130	0.664306	61	381345	587.38	1205	0	Pseudomonas aeruginosa	100	Pseudomonas aeruginosa	cluster_12	03-08-2022	Urine
7573285	mexc	contig00005	1-c	CARD	MexC	16841130	0.664306	61	381345	587.38	1205	0	Pseudomonas aeruginosa	100	Pseudomonas aeruginosa	cluster_12	03-08-2022	Urine
7573285	tric	contig00004	1-c	CARD	TriC	16841130	0.664306	61	381345	587.38	1205	0	Pseudomonas aeruginosa	100	Pseudomonas aeruginosa	cluster_12	03-08-2022	Urine
7573285	trib	contig00004	1-c	CARD	TriB	16841130	0.664306	61	381345	587.38	1205	0	Pseudomonas aeruginosa	100	Pseudomonas aeruginosa	cluster_12	03-08-2022	Urine
7573285	tria	contig00004	1-c	CARD	TriA	16841130	0.664306	61	381345	587.38	1205	0	Pseudomonas aeruginosa	100	Pseudomonas aeruginosa	cluster_12	03-08-2022	Urine
7573285	oxa-494	contig00004	2-c	NCBI|CARD	blaOXA-494|OXA-494	16841130	0.664306	61	381345	587.38	1205	0	Pseudomonas aeruginosa	100	Pseudomonas aeruginosa	cluster_12	03-08-2022	Urine
7573285	yajc	contig00003	1-c	CARD	YajC	16841130	0.664306	61	381345	587.38	1205	0	Pseudomonas aeruginosa	100	Pseudomonas aeruginosa	cluster_12	03-08-2022	Urine
7573285	opme	contig00003	1-c	CARD	opmE	16841130	0.664306	61	381345	587.38	1205	0	Pseudomonas aeruginosa	100	Pseudomonas aeruginosa	cluster_12	03-08-2022	Urine
7573285	nald	contig00003	1-c	CARD	nalD	16841130	0.664306	61	381345	587.38	1205	0	Pseudomonas aeruginosa	100	Pseudomonas aeruginosa	cluster_12	03-08-2022	Urine
7573285	nalc	contig00003	1-c	CARD	nalC	16841130	0.664306	61	381345	587.38	1205	0	Pseudomonas aeruginosa	100	Pseudomonas aeruginosa	cluster_12	03-08-2022	Urine
7573285	mexq	contig00003	1-c	CARD	mexQ	16841130	0.664306	61	381345	587.38	1205	0	Pseudomonas aeruginosa	100	Pseudomonas aeruginosa	cluster_12	03-08-2022	Urine
7573285	mexp	contig00003	1-c	CARD	mexP	16841130	0.664306	61	381345	587.38	1205	0	Pseudomonas aeruginosa	100	Pseudomonas aeruginosa	cluster_12	03-08-2022	Urine
7573285	mexl	contig00003	1-c	CARD	MexL	16841130	0.664306	61	381345	587.38	1205	0	Pseudomonas aeruginosa	100	Pseudomonas aeruginosa	cluster_12	03-08-2022	Urine
7573285	mexk	contig00003	1-c	CARD	MexK	16841130	0.664306	61	381345	587.38	1205	0	Pseudomonas aeruginosa	100	Pseudomonas aeruginosa	cluster_12	03-08-2022	Urine
7573285	mexj	contig00003	1-c	CARD	MexJ	16841130	0.664306	61	381345	587.38	1205	0	Pseudomonas aeruginosa	100	Pseudomonas aeruginosa	cluster_12	03-08-2022	Urine
7573285	arna	contig00003	1-c	CARD	arnA	16841130	0.664306	61	381345	587.38	1205	0	Pseudomonas aeruginosa	100	Pseudomonas aeruginosa	cluster_12	03-08-2022	Urine
7573285	armr	contig00003	1-c	CARD	ArmR	16841130	0.664306	61	381345	587.38	1205	0	Pseudomonas aeruginosa	100	Pseudomonas aeruginosa	cluster_12	03-08-2022	Urine
7573285	rsma	contig00001	1-c	CARD	rsmA	16841130	0.664306	61	381345	587.38	1205	0	Pseudomonas aeruginosa	100	Pseudomonas aeruginosa	cluster_12	03-08-2022	Urine
7573285	oprn	contig00001	1-c	CARD	OprN	16841130	0.664306	61	381345	587.38	1205	0	Pseudomonas aeruginosa	100	Pseudomonas aeruginosa	cluster_12	03-08-2022	Urine
7573285	opmb	contig00001	1-c	CARD	OpmB	16841130	0.664306	61	381345	587.38	1205	0	Pseudomonas aeruginosa	100	Pseudomonas aeruginosa	cluster_12	03-08-2022	Urine
7573285	muxc	contig00001	1-c	CARD	MuxC	16841130	0.664306	61	381345	587.38	1205	0	Pseudomonas aeruginosa	100	Pseudomonas aeruginosa	cluster_12	03-08-2022	Urine
7573285	muxb	contig00001	1-c	CARD	MuxB	16841130	0.664306	61	381345	587.38	1205	0	Pseudomonas aeruginosa	100	Pseudomonas aeruginosa	cluster_12	03-08-2022	Urine
7573285	muxa	contig00001	1-c	CARD	MuxA	16841130	0.664306	61	381345	587.38	1205	0	Pseudomonas aeruginosa	100	Pseudomonas aeruginosa	cluster_12	03-08-2022	Urine
7573285	mext	contig00001	1-c	CARD	MexT	16841130	0.664306	61	381345	587.38	1205	0	Pseudomonas aeruginosa	100	Pseudomonas aeruginosa	cluster_12	03-08-2022	Urine
7573285	mexs	contig00001	1-c	CARD	MexS	16841130	0.664306	61	381345	587.38	1205	0	Pseudomonas aeruginosa	100	Pseudomonas aeruginosa	cluster_12	03-08-2022	Urine
7573285	mexf	contig00001	1-c	CARD	MexF	16841130	0.664306	61	381345	587.38	1205	0	Pseudomonas aeruginosa	100	Pseudomonas aeruginosa	cluster_12	03-08-2022	Urine
7573285	mexe	contig00001	1-c	CARD	MexE	16841130	0.664306	61	381345	587.38	1205	0	Pseudomonas aeruginosa	100	Pseudomonas aeruginosa	cluster_12	03-08-2022	Urine
7573285	fosa	contig00001	3-c	NCBI|resfinder|CARD	fosA|FosA	16841130	0.664306	61	381345	587.38	1205	0	Pseudomonas aeruginosa	100	Pseudomonas aeruginosa	cluster_12	03-08-2022	Urine
7573285	crpp	contig00001	1-c	NCBI	crpP	16841130	0.664306	61	381345	587.38	1205	0	Pseudomonas aeruginosa	100	Pseudomonas aeruginosa	cluster_12	03-08-2022	Urine
7573285	cprs	contig00001	1-c	CARD	cprS	16841130	0.664306	61	381345	587.38	1205	0	Pseudomonas aeruginosa	100	Pseudomonas aeruginosa	cluster_12	03-08-2022	Urine
7573285	cprr	contig00001	1-c	CARD	cprR	16841130	0.664306	61	381345	587.38	1205	0	Pseudomonas aeruginosa	100	Pseudomonas aeruginosa	cluster_12	03-08-2022	Urine
7573285	catb7	contig00001	3-c	NCBI|resfinder|CARD	catB7|Pseudomonas aeruginosa catB7	16841130	0.664306	61	381345	587.38	1205	0	Pseudomonas aeruginosa	100	Pseudomonas aeruginosa	cluster_12	03-08-2022	Urine
7573761	oxa-573	contig00059	1-c	CARD	OXA-573	17981772	0.660807	154	353347	535.27	395	20634	Pseudomonas aeruginosa	100	Pseudomonas aeruginosa	cluster_10	03-08-2022	Tracheal aspirate
7573761	crpp	contig00038	1-c	NCBI	crpP	17981772	0.660807	154	353347	535.27	395	20634	Pseudomonas aeruginosa	100	Pseudomonas aeruginosa	cluster_10	03-08-2022	Tracheal aspirate
7573761	mexz	contig00026	1-c	CARD	MexZ	17981772	0.660807	154	353347	535.27	395	20634	Pseudomonas aeruginosa	100	Pseudomonas aeruginosa	cluster_10	03-08-2022	Tracheal aspirate
7573761	mexy	contig00026	1-c	CARD	mexY	17981772	0.660807	154	353347	535.27	395	20634	Pseudomonas aeruginosa	100	Pseudomonas aeruginosa	cluster_10	03-08-2022	Tracheal aspirate
7573761	catb7	contig00022	3-c	NCBI|resfinder|CARD	catB7|Pseudomonas aeruginosa catB7	17981772	0.660807	154	353347	535.27	395	20634	Pseudomonas aeruginosa	100	Pseudomonas aeruginosa	cluster_10	03-08-2022	Tracheal aspirate
7573761	pars	contig00017	1-c	CARD	ParS	17981772	0.660807	154	353347	535.27	395	20634	Pseudomonas aeruginosa	100	Pseudomonas aeruginosa	cluster_10	03-08-2022	Tracheal aspirate
7573761	parr	contig00017	1-c	CARD	ParR	17981772	0.660807	154	353347	535.27	395	20634	Pseudomonas aeruginosa	100	Pseudomonas aeruginosa	cluster_10	03-08-2022	Tracheal aspirate
7573761	mexw	contig00016	1-c	CARD	MexW	17981772	0.660807	154	353347	535.27	395	20634	Pseudomonas aeruginosa	100	Pseudomonas aeruginosa	cluster_10	03-08-2022	Tracheal aspirate
7573761	mexv	contig00016	1-c	CARD	MexV	17981772	0.660807	154	353347	535.27	395	20634	Pseudomonas aeruginosa	100	Pseudomonas aeruginosa	cluster_10	03-08-2022	Tracheal aspirate
7573761	oprn	contig00015	1-c	CARD	OprN	17981772	0.660807	154	353347	535.27	395	20634	Pseudomonas aeruginosa	100	Pseudomonas aeruginosa	cluster_10	03-08-2022	Tracheal aspirate
7573761	opmb	contig00015	1-c	CARD	OpmB	17981772	0.660807	154	353347	535.27	395	20634	Pseudomonas aeruginosa	100	Pseudomonas aeruginosa	cluster_10	03-08-2022	Tracheal aspirate
7573761	muxc	contig00015	1-c	CARD	MuxC	17981772	0.660807	154	353347	535.27	395	20634	Pseudomonas aeruginosa	100	Pseudomonas aeruginosa	cluster_10	03-08-2022	Tracheal aspirate
7573761	muxb	contig00015	1-c	CARD	MuxB	17981772	0.660807	154	353347	535.27	395	20634	Pseudomonas aeruginosa	100	Pseudomonas aeruginosa	cluster_10	03-08-2022	Tracheal aspirate
7573761	muxa	contig00015	1-c	CARD	MuxA	17981772	0.660807	154	353347	535.27	395	20634	Pseudomonas aeruginosa	100	Pseudomonas aeruginosa	cluster_10	03-08-2022	Tracheal aspirate
7573761	mext	contig00015	1-c	CARD	MexT	17981772	0.660807	154	353347	535.27	395	20634	Pseudomonas aeruginosa	100	Pseudomonas aeruginosa	cluster_10	03-08-2022	Tracheal aspirate
7573761	mexs	contig00015	1-c	CARD	MexS	17981772	0.660807	154	353347	535.27	395	20634	Pseudomonas aeruginosa	100	Pseudomonas aeruginosa	cluster_10	03-08-2022	Tracheal aspirate
7573761	mexf	contig00015	1-c	CARD	MexF	17981772	0.660807	154	353347	535.27	395	20634	Pseudomonas aeruginosa	100	Pseudomonas aeruginosa	cluster_10	03-08-2022	Tracheal aspirate
7573761	mexe	contig00015	1-c	CARD	MexE	17981772	0.660807	154	353347	535.27	395	20634	Pseudomonas aeruginosa	100	Pseudomonas aeruginosa	cluster_10	03-08-2022	Tracheal aspirate
7573761	type b nfxb	contig00014	1-c	CARD	Type B NfxB	17981772	0.660807	154	353347	535.27	395	20634	Pseudomonas aeruginosa	100	Pseudomonas aeruginosa	cluster_10	03-08-2022	Tracheal aspirate
7573761	oprj	contig00014	1-c	CARD	OprJ	17981772	0.660807	154	353347	535.27	395	20634	Pseudomonas aeruginosa	100	Pseudomonas aeruginosa	cluster_10	03-08-2022	Tracheal aspirate
7573761	mexd	contig00014	1-c	CARD	MexD	17981772	0.660807	154	353347	535.27	395	20634	Pseudomonas aeruginosa	100	Pseudomonas aeruginosa	cluster_10	03-08-2022	Tracheal aspirate
7573761	mexc	contig00014	1-c	CARD	MexC	17981772	0.660807	154	353347	535.27	395	20634	Pseudomonas aeruginosa	100	Pseudomonas aeruginosa	cluster_10	03-08-2022	Tracheal aspirate
7573761	soxr	contig00009	1-c	CARD	Pseudomonas aeruginosa soxR	17981772	0.660807	154	353347	535.27	395	20634	Pseudomonas aeruginosa	100	Pseudomonas aeruginosa	cluster_10	03-08-2022	Tracheal aspirate
7573761	pdc-8	contig00009	2-c	NCBI|CARD	blaPDC-8|PDC-8	17981772	0.660807	154	353347	535.27	395	20634	Pseudomonas aeruginosa	100	Pseudomonas aeruginosa	cluster_10	03-08-2022	Tracheal aspirate
7573761	pao	contig00009	1-c	resfinder	blaPAO	17981772	0.660807	154	353347	535.27	395	20634	Pseudomonas aeruginosa	100	Pseudomonas aeruginosa	cluster_10	03-08-2022	Tracheal aspirate
7573761	opmd	contig00009	1-c	CARD	OpmD	17981772	0.660807	154	353347	535.27	395	20634	Pseudomonas aeruginosa	100	Pseudomonas aeruginosa	cluster_10	03-08-2022	Tracheal aspirate
7573761	mexi	contig00009	1-c	CARD	MexI	17981772	0.660807	154	353347	535.27	395	20634	Pseudomonas aeruginosa	100	Pseudomonas aeruginosa	cluster_10	03-08-2022	Tracheal aspirate
7573761	mexh	contig00009	1-c	CARD	MexH	17981772	0.660807	154	353347	535.27	395	20634	Pseudomonas aeruginosa	100	Pseudomonas aeruginosa	cluster_10	03-08-2022	Tracheal aspirate
7573761	mexg	contig00009	1-c	CARD	MexG	17981772	0.660807	154	353347	535.27	395	20634	Pseudomonas aeruginosa	100	Pseudomonas aeruginosa	cluster_10	03-08-2022	Tracheal aspirate
7573761	bcr-1	contig00009	1-c	CARD	bcr-1	17981772	0.660807	154	353347	535.27	395	20634	Pseudomonas aeruginosa	100	Pseudomonas aeruginosa	cluster_10	03-08-2022	Tracheal aspirate
7573761	aph(3')-iib	contig00009	3-c	NCBI|resfinder|CARD	aph(3')-IIb|APH(3')-IIb	17981772	0.660807	154	353347	535.27	395	20634	Pseudomonas aeruginosa	100	Pseudomonas aeruginosa	cluster_10	03-08-2022	Tracheal aspirate
7573761	rsma	contig00007	1-c	CARD	rsmA	17981772	0.660807	154	353347	535.27	395	20634	Pseudomonas aeruginosa	100	Pseudomonas aeruginosa	cluster_10	03-08-2022	Tracheal aspirate
7573761	tric	contig00006	1-c	CARD	TriC	17981772	0.660807	154	353347	535.27	395	20634	Pseudomonas aeruginosa	100	Pseudomonas aeruginosa	cluster_10	03-08-2022	Tracheal aspirate
7573761	trib	contig00006	1-c	CARD	TriB	17981772	0.660807	154	353347	535.27	395	20634	Pseudomonas aeruginosa	100	Pseudomonas aeruginosa	cluster_10	03-08-2022	Tracheal aspirate
7573761	tria	contig00006	1-c	CARD	TriA	17981772	0.660807	154	353347	535.27	395	20634	Pseudomonas aeruginosa	100	Pseudomonas aeruginosa	cluster_10	03-08-2022	Tracheal aspirate
7573761	oxa-905	contig00006	2-c	NCBI|CARD	blaOXA-905|OXA-905	17981772	0.660807	154	353347	535.27	395	20634	Pseudomonas aeruginosa	100	Pseudomonas aeruginosa	cluster_10	03-08-2022	Tracheal aspirate
7573761	pmpm	contig00005	1-c	CARD	PmpM	17981772	0.660807	154	353347	535.27	395	20634	Pseudomonas aeruginosa	100	Pseudomonas aeruginosa	cluster_10	03-08-2022	Tracheal aspirate
7573761	oprm	contig00004	1-c	CARD	OprM	17981772	0.660807	154	353347	535.27	395	20634	Pseudomonas aeruginosa	100	Pseudomonas aeruginosa	cluster_10	03-08-2022	Tracheal aspirate
7573761	mexr	contig00004	1-c	CARD	MexR	17981772	0.660807	154	353347	535.27	395	20634	Pseudomonas aeruginosa	100	Pseudomonas aeruginosa	cluster_10	03-08-2022	Tracheal aspirate
7573761	mexb	contig00004	1-c	CARD	MexB	17981772	0.660807	154	353347	535.27	395	20634	Pseudomonas aeruginosa	100	Pseudomonas aeruginosa	cluster_10	03-08-2022	Tracheal aspirate
7573761	mexa	contig00004	1-c	CARD	MexA	17981772	0.660807	154	353347	535.27	395	20634	Pseudomonas aeruginosa	100	Pseudomonas aeruginosa	cluster_10	03-08-2022	Tracheal aspirate
7573761	mexn	contig00003	1-c	CARD	mexN	17981772	0.660807	154	353347	535.27	395	20634	Pseudomonas aeruginosa	100	Pseudomonas aeruginosa	cluster_10	03-08-2022	Tracheal aspirate
7573761	mexm	contig00003	1-c	CARD	mexM	17981772	0.660807	154	353347	535.27	395	20634	Pseudomonas aeruginosa	100	Pseudomonas aeruginosa	cluster_10	03-08-2022	Tracheal aspirate
7573761	fosa	contig00003	3-c	NCBI|resfinder|CARD	fosA|FosA	17981772	0.660807	154	353347	535.27	395	20634	Pseudomonas aeruginosa	100	Pseudomonas aeruginosa	cluster_10	03-08-2022	Tracheal aspirate
7573761	yajc	contig00002	1-c	CARD	YajC	17981772	0.660807	154	353347	535.27	395	20634	Pseudomonas aeruginosa	100	Pseudomonas aeruginosa	cluster_10	03-08-2022	Tracheal aspirate
7573761	opme	contig00002	1-c	CARD	opmE	17981772	0.660807	154	353347	535.27	395	20634	Pseudomonas aeruginosa	100	Pseudomonas aeruginosa	cluster_10	03-08-2022	Tracheal aspirate
7573761	nald	contig00002	1-c	CARD	nalD	17981772	0.660807	154	353347	535.27	395	20634	Pseudomonas aeruginosa	100	Pseudomonas aeruginosa	cluster_10	03-08-2022	Tracheal aspirate
7573761	nalc	contig00002	1-c	CARD	nalC	17981772	0.660807	154	353347	535.27	395	20634	Pseudomonas aeruginosa	100	Pseudomonas aeruginosa	cluster_10	03-08-2022	Tracheal aspirate
7573761	mexq	contig00002	1-c	CARD	mexQ	17981772	0.660807	154	353347	535.27	395	20634	Pseudomonas aeruginosa	100	Pseudomonas aeruginosa	cluster_10	03-08-2022	Tracheal aspirate
7573761	mexp	contig00002	1-c	CARD	mexP	17981772	0.660807	154	353347	535.27	395	20634	Pseudomonas aeruginosa	100	Pseudomonas aeruginosa	cluster_10	03-08-2022	Tracheal aspirate
7573761	mexl	contig00002	1-c	CARD	MexL	17981772	0.660807	154	353347	535.27	395	20634	Pseudomonas aeruginosa	100	Pseudomonas aeruginosa	cluster_10	03-08-2022	Tracheal aspirate
7573761	mexk	contig00002	1-c	CARD	MexK	17981772	0.660807	154	353347	535.27	395	20634	Pseudomonas aeruginosa	100	Pseudomonas aeruginosa	cluster_10	03-08-2022	Tracheal aspirate
7573761	mexj	contig00002	1-c	CARD	MexJ	17981772	0.660807	154	353347	535.27	395	20634	Pseudomonas aeruginosa	100	Pseudomonas aeruginosa	cluster_10	03-08-2022	Tracheal aspirate
7573761	cpxr	contig00002	1-c	CARD	Pseudomonas aeruginosa CpxR	17981772	0.660807	154	353347	535.27	395	20634	Pseudomonas aeruginosa	100	Pseudomonas aeruginosa	cluster_10	03-08-2022	Tracheal aspirate
7573761	cprs	contig00002	1-c	CARD	cprS	17981772	0.660807	154	353347	535.27	395	20634	Pseudomonas aeruginosa	100	Pseudomonas aeruginosa	cluster_10	03-08-2022	Tracheal aspirate
7573761	cprr	contig00002	1-c	CARD	cprR	17981772	0.660807	154	353347	535.27	395	20634	Pseudomonas aeruginosa	100	Pseudomonas aeruginosa	cluster_10	03-08-2022	Tracheal aspirate
7573761	arna	contig00002	1-c	CARD	arnA	17981772	0.660807	154	353347	535.27	395	20634	Pseudomonas aeruginosa	100	Pseudomonas aeruginosa	cluster_10	03-08-2022	Tracheal aspirate
7573761	opmh	contig00001	1-c	CARD	OpmH	17981772	0.660807	154	353347	535.27	395	20634	Pseudomonas aeruginosa	100	Pseudomonas aeruginosa	cluster_10	03-08-2022	Tracheal aspirate
7573761	emre	contig00001	1-c	CARD	Pseudomonas aeruginosa emrE	17981772	0.660807	154	353347	535.27	395	20634	Pseudomonas aeruginosa	100	Pseudomonas aeruginosa	cluster_10	03-08-2022	Tracheal aspirate
7573761	bass	contig00001	1-c	CARD	basS	17981772	0.660807	154	353347	535.27	395	20634	Pseudomonas aeruginosa	100	Pseudomonas aeruginosa	cluster_10	03-08-2022	Tracheal aspirate
7573761	basr	contig00001	1-c	CARD	basR	17981772	0.660807	154	353347	535.27	395	20634	Pseudomonas aeruginosa	100	Pseudomonas aeruginosa	cluster_10	03-08-2022	Tracheal aspirate
7626224	pdc-113	contig00029	2-c	NCBI|CARD	blaPDC-113|PDC-113	18026478	0.666546	62	358412	608.4	1205	0	Pseudomonas aeruginosa	100	Pseudomonas aeruginosa	cluster_12	10-08-2022	Tracheal aspirate
7626224	pao	contig00029	1-c	resfinder	blaPAO	18026478	0.666546	62	358412	608.4	1205	0	Pseudomonas aeruginosa	100	Pseudomonas aeruginosa	cluster_12	10-08-2022	Tracheal aspirate
7626224	bcr-1	contig00029	1-c	CARD	bcr-1	18026478	0.666546	62	358412	608.4	1205	0	Pseudomonas aeruginosa	100	Pseudomonas aeruginosa	cluster_12	10-08-2022	Tracheal aspirate
7626224	aph(3')-iib	contig00029	3-c	NCBI|resfinder|CARD	aph(3')-IIb|APH(3')-IIb	18026478	0.666546	62	358412	608.4	1205	0	Pseudomonas aeruginosa	100	Pseudomonas aeruginosa	cluster_12	10-08-2022	Tracheal aspirate
7626224	mexz	contig00022	1-c	CARD	MexZ	18026478	0.666546	62	358412	608.4	1205	0	Pseudomonas aeruginosa	100	Pseudomonas aeruginosa	cluster_12	10-08-2022	Tracheal aspirate
7626224	mexy	contig00022	1-c	CARD	mexY	18026478	0.666546	62	358412	608.4	1205	0	Pseudomonas aeruginosa	100	Pseudomonas aeruginosa	cluster_12	10-08-2022	Tracheal aspirate
7626224	opmd	contig00021	1-c	CARD	OpmD	18026478	0.666546	62	358412	608.4	1205	0	Pseudomonas aeruginosa	100	Pseudomonas aeruginosa	cluster_12	10-08-2022	Tracheal aspirate
7626224	mexi	contig00021	1-c	CARD	MexI	18026478	0.666546	62	358412	608.4	1205	0	Pseudomonas aeruginosa	100	Pseudomonas aeruginosa	cluster_12	10-08-2022	Tracheal aspirate
7626224	mexh	contig00021	1-c	CARD	MexH	18026478	0.666546	62	358412	608.4	1205	0	Pseudomonas aeruginosa	100	Pseudomonas aeruginosa	cluster_12	10-08-2022	Tracheal aspirate
7626224	mexg	contig00021	1-c	CARD	MexG	18026478	0.666546	62	358412	608.4	1205	0	Pseudomonas aeruginosa	100	Pseudomonas aeruginosa	cluster_12	10-08-2022	Tracheal aspirate
7626224	cpxr	contig00015	1-c	CARD	Pseudomonas aeruginosa CpxR	18026478	0.666546	62	358412	608.4	1205	0	Pseudomonas aeruginosa	100	Pseudomonas aeruginosa	cluster_12	10-08-2022	Tracheal aspirate
7626224	pmpm	contig00014	1-c	CARD	PmpM	18026478	0.666546	62	358412	608.4	1205	0	Pseudomonas aeruginosa	100	Pseudomonas aeruginosa	cluster_12	10-08-2022	Tracheal aspirate
7626224	mexn	contig00014	1-c	CARD	mexN	18026478	0.666546	62	358412	608.4	1205	0	Pseudomonas aeruginosa	100	Pseudomonas aeruginosa	cluster_12	10-08-2022	Tracheal aspirate
7626224	mexm	contig00014	1-c	CARD	mexM	18026478	0.666546	62	358412	608.4	1205	0	Pseudomonas aeruginosa	100	Pseudomonas aeruginosa	cluster_12	10-08-2022	Tracheal aspirate
7626224	soxr	contig00009	1-c	CARD	Pseudomonas aeruginosa soxR	18026478	0.666546	62	358412	608.4	1205	0	Pseudomonas aeruginosa	100	Pseudomonas aeruginosa	cluster_12	10-08-2022	Tracheal aspirate
7626224	rsma	contig00007	1-c	CARD	rsmA	18026478	0.666546	62	358412	608.4	1205	0	Pseudomonas aeruginosa	100	Pseudomonas aeruginosa	cluster_12	10-08-2022	Tracheal aspirate
7626224	catb7	contig00007	3-c	NCBI|resfinder|CARD	catB7|Pseudomonas aeruginosa catB7	18026478	0.666546	62	358412	608.4	1205	0	Pseudomonas aeruginosa	100	Pseudomonas aeruginosa	cluster_12	10-08-2022	Tracheal aspirate
7626224	type b nfxb	contig00006	1-c	CARD	Type B NfxB	18026478	0.666546	62	358412	608.4	1205	0	Pseudomonas aeruginosa	100	Pseudomonas aeruginosa	cluster_12	10-08-2022	Tracheal aspirate
7626224	pars	contig00006	1-c	CARD	ParS	18026478	0.666546	62	358412	608.4	1205	0	Pseudomonas aeruginosa	100	Pseudomonas aeruginosa	cluster_12	10-08-2022	Tracheal aspirate
7626224	parr	contig00006	1-c	CARD	ParR	18026478	0.666546	62	358412	608.4	1205	0	Pseudomonas aeruginosa	100	Pseudomonas aeruginosa	cluster_12	10-08-2022	Tracheal aspirate
7626224	oprj	contig00006	1-c	CARD	OprJ	18026478	0.666546	62	358412	608.4	1205	0	Pseudomonas aeruginosa	100	Pseudomonas aeruginosa	cluster_12	10-08-2022	Tracheal aspirate
7626224	mexw	contig00006	1-c	CARD	MexW	18026478	0.666546	62	358412	608.4	1205	0	Pseudomonas aeruginosa	100	Pseudomonas aeruginosa	cluster_12	10-08-2022	Tracheal aspirate
7626224	mexv	contig00006	1-c	CARD	MexV	18026478	0.666546	62	358412	608.4	1205	0	Pseudomonas aeruginosa	100	Pseudomonas aeruginosa	cluster_12	10-08-2022	Tracheal aspirate
7626224	mexd	contig00006	1-c	CARD	MexD	18026478	0.666546	62	358412	608.4	1205	0	Pseudomonas aeruginosa	100	Pseudomonas aeruginosa	cluster_12	10-08-2022	Tracheal aspirate
7626224	mexc	contig00006	1-c	CARD	MexC	18026478	0.666546	62	358412	608.4	1205	0	Pseudomonas aeruginosa	100	Pseudomonas aeruginosa	cluster_12	10-08-2022	Tracheal aspirate
7626224	opmh	contig00005	1-c	CARD	OpmH	18026478	0.666546	62	358412	608.4	1205	0	Pseudomonas aeruginosa	100	Pseudomonas aeruginosa	cluster_12	10-08-2022	Tracheal aspirate
7626224	bass	contig00005	1-c	CARD	basS	18026478	0.666546	62	358412	608.4	1205	0	Pseudomonas aeruginosa	100	Pseudomonas aeruginosa	cluster_12	10-08-2022	Tracheal aspirate
7626224	basr	contig00005	1-c	CARD	basR	18026478	0.666546	62	358412	608.4	1205	0	Pseudomonas aeruginosa	100	Pseudomonas aeruginosa	cluster_12	10-08-2022	Tracheal aspirate
7626224	tric	contig00004	1-c	CARD	TriC	18026478	0.666546	62	358412	608.4	1205	0	Pseudomonas aeruginosa	100	Pseudomonas aeruginosa	cluster_12	10-08-2022	Tracheal aspirate
7626224	trib	contig00004	1-c	CARD	TriB	18026478	0.666546	62	358412	608.4	1205	0	Pseudomonas aeruginosa	100	Pseudomonas aeruginosa	cluster_12	10-08-2022	Tracheal aspirate
7626224	tria	contig00004	1-c	CARD	TriA	18026478	0.666546	62	358412	608.4	1205	0	Pseudomonas aeruginosa	100	Pseudomonas aeruginosa	cluster_12	10-08-2022	Tracheal aspirate
7626224	oxa-494	contig00004	2-c	NCBI|CARD	blaOXA-494|OXA-494	18026478	0.666546	62	358412	608.4	1205	0	Pseudomonas aeruginosa	100	Pseudomonas aeruginosa	cluster_12	10-08-2022	Tracheal aspirate
7626224	fosa	contig00004	3-c	NCBI|resfinder|CARD	fosA|FosA	18026478	0.666546	62	358412	608.4	1205	0	Pseudomonas aeruginosa	100	Pseudomonas aeruginosa	cluster_12	10-08-2022	Tracheal aspirate
7626224	crpp	contig00004	1-c	NCBI	crpP	18026478	0.666546	62	358412	608.4	1205	0	Pseudomonas aeruginosa	100	Pseudomonas aeruginosa	cluster_12	10-08-2022	Tracheal aspirate
7626224	oprm	contig00003	1-c	CARD	OprM	18026478	0.666546	62	358412	608.4	1205	0	Pseudomonas aeruginosa	100	Pseudomonas aeruginosa	cluster_12	10-08-2022	Tracheal aspirate
7626224	mexr	contig00003	1-c	CARD	MexR	18026478	0.666546	62	358412	608.4	1205	0	Pseudomonas aeruginosa	100	Pseudomonas aeruginosa	cluster_12	10-08-2022	Tracheal aspirate
7626224	mexb	contig00003	1-c	CARD	MexB	18026478	0.666546	62	358412	608.4	1205	0	Pseudomonas aeruginosa	100	Pseudomonas aeruginosa	cluster_12	10-08-2022	Tracheal aspirate
7626224	mexa	contig00003	1-c	CARD	MexA	18026478	0.666546	62	358412	608.4	1205	0	Pseudomonas aeruginosa	100	Pseudomonas aeruginosa	cluster_12	10-08-2022	Tracheal aspirate
7626224	emre	contig00003	1-c	CARD	Pseudomonas aeruginosa emrE	18026478	0.666546	62	358412	608.4	1205	0	Pseudomonas aeruginosa	100	Pseudomonas aeruginosa	cluster_12	10-08-2022	Tracheal aspirate
7626224	yajc	contig00002	1-c	CARD	YajC	18026478	0.666546	62	358412	608.4	1205	0	Pseudomonas aeruginosa	100	Pseudomonas aeruginosa	cluster_12	10-08-2022	Tracheal aspirate
7626224	opme	contig00002	1-c	CARD	opmE	18026478	0.666546	62	358412	608.4	1205	0	Pseudomonas aeruginosa	100	Pseudomonas aeruginosa	cluster_12	10-08-2022	Tracheal aspirate
7626224	nald	contig00002	1-c	CARD	nalD	18026478	0.666546	62	358412	608.4	1205	0	Pseudomonas aeruginosa	100	Pseudomonas aeruginosa	cluster_12	10-08-2022	Tracheal aspirate
7626224	nalc	contig00002	1-c	CARD	nalC	18026478	0.666546	62	358412	608.4	1205	0	Pseudomonas aeruginosa	100	Pseudomonas aeruginosa	cluster_12	10-08-2022	Tracheal aspirate
7626224	mexq	contig00002	1-c	CARD	mexQ	18026478	0.666546	62	358412	608.4	1205	0	Pseudomonas aeruginosa	100	Pseudomonas aeruginosa	cluster_12	10-08-2022	Tracheal aspirate
7626224	mexp	contig00002	1-c	CARD	mexP	18026478	0.666546	62	358412	608.4	1205	0	Pseudomonas aeruginosa	100	Pseudomonas aeruginosa	cluster_12	10-08-2022	Tracheal aspirate
7626224	mexl	contig00002	1-c	CARD	MexL	18026478	0.666546	62	358412	608.4	1205	0	Pseudomonas aeruginosa	100	Pseudomonas aeruginosa	cluster_12	10-08-2022	Tracheal aspirate
7626224	mexk	contig00002	1-c	CARD	MexK	18026478	0.666546	62	358412	608.4	1205	0	Pseudomonas aeruginosa	100	Pseudomonas aeruginosa	cluster_12	10-08-2022	Tracheal aspirate
7626224	mexj	contig00002	1-c	CARD	MexJ	18026478	0.666546	62	358412	608.4	1205	0	Pseudomonas aeruginosa	100	Pseudomonas aeruginosa	cluster_12	10-08-2022	Tracheal aspirate
7626224	arna	contig00002	1-c	CARD	arnA	18026478	0.666546	62	358412	608.4	1205	0	Pseudomonas aeruginosa	100	Pseudomonas aeruginosa	cluster_12	10-08-2022	Tracheal aspirate
7626224	armr	contig00002	1-c	CARD	ArmR	18026478	0.666546	62	358412	608.4	1205	0	Pseudomonas aeruginosa	100	Pseudomonas aeruginosa	cluster_12	10-08-2022	Tracheal aspirate
7626224	oprn	contig00001	1-c	CARD	OprN	18026478	0.666546	62	358412	608.4	1205	0	Pseudomonas aeruginosa	100	Pseudomonas aeruginosa	cluster_12	10-08-2022	Tracheal aspirate
7626224	opmb	contig00001	1-c	CARD	OpmB	18026478	0.666546	62	358412	608.4	1205	0	Pseudomonas aeruginosa	100	Pseudomonas aeruginosa	cluster_12	10-08-2022	Tracheal aspirate
7626224	muxc	contig00001	1-c	CARD	MuxC	18026478	0.666546	62	358412	608.4	1205	0	Pseudomonas aeruginosa	100	Pseudomonas aeruginosa	cluster_12	10-08-2022	Tracheal aspirate
7626224	muxb	contig00001	1-c	CARD	MuxB	18026478	0.666546	62	358412	608.4	1205	0	Pseudomonas aeruginosa	100	Pseudomonas aeruginosa	cluster_12	10-08-2022	Tracheal aspirate
7626224	muxa	contig00001	1-c	CARD	MuxA	18026478	0.666546	62	358412	608.4	1205	0	Pseudomonas aeruginosa	100	Pseudomonas aeruginosa	cluster_12	10-08-2022	Tracheal aspirate
7626224	mext	contig00001	1-c	CARD	MexT	18026478	0.666546	62	358412	608.4	1205	0	Pseudomonas aeruginosa	100	Pseudomonas aeruginosa	cluster_12	10-08-2022	Tracheal aspirate
7626224	mexs	contig00001	1-c	CARD	MexS	18026478	0.666546	62	358412	608.4	1205	0	Pseudomonas aeruginosa	100	Pseudomonas aeruginosa	cluster_12	10-08-2022	Tracheal aspirate
7626224	mexf	contig00001	1-c	CARD	MexF	18026478	0.666546	62	358412	608.4	1205	0	Pseudomonas aeruginosa	100	Pseudomonas aeruginosa	cluster_12	10-08-2022	Tracheal aspirate
7626224	mexe	contig00001	1-c	CARD	MexE	18026478	0.666546	62	358412	608.4	1205	0	Pseudomonas aeruginosa	100	Pseudomonas aeruginosa	cluster_12	10-08-2022	Tracheal aspirate
7626224	cprs	contig00001	1-c	CARD	cprS	18026478	0.666546	62	358412	608.4	1205	0	Pseudomonas aeruginosa	100	Pseudomonas aeruginosa	cluster_12	10-08-2022	Tracheal aspirate
7626224	cprr	contig00001	1-c	CARD	cprR	18026478	0.666546	62	358412	608.4	1205	0	Pseudomonas aeruginosa	100	Pseudomonas aeruginosa	cluster_12	10-08-2022	Tracheal aspirate
7665384	oxa-573	contig00045	1-c	CARD	OXA-573	17795182	0.661492	123	204760	613.65	245	20828	Pseudomonas aeruginosa	100	Pseudomonas aeruginosa	0	17-08-2022	Bronchoalveolar lavage
7665384	mexz	contig00028	1-c	CARD	MexZ	17795182	0.661492	123	204760	613.65	245	20828	Pseudomonas aeruginosa	100	Pseudomonas aeruginosa	0	17-08-2022	Bronchoalveolar lavage
7665384	mexy	contig00028	1-c	CARD	mexY	17795182	0.661492	123	204760	613.65	245	20828	Pseudomonas aeruginosa	100	Pseudomonas aeruginosa	0	17-08-2022	Bronchoalveolar lavage
7665384	catb7	contig00026	3-c	NCBI|resfinder|CARD	catB7|Pseudomonas aeruginosa catB7	17795182	0.661492	123	204760	613.65	245	20828	Pseudomonas aeruginosa	100	Pseudomonas aeruginosa	0	17-08-2022	Bronchoalveolar lavage
7665384	emre	contig00022	1-c	CARD	Pseudomonas aeruginosa emrE	17795182	0.661492	123	204760	613.65	245	20828	Pseudomonas aeruginosa	100	Pseudomonas aeruginosa	0	17-08-2022	Bronchoalveolar lavage
7665384	soxr	contig00021	1-c	CARD	Pseudomonas aeruginosa soxR	17795182	0.661492	123	204760	613.65	245	20828	Pseudomonas aeruginosa	100	Pseudomonas aeruginosa	0	17-08-2022	Bronchoalveolar lavage
7665384	type b nfxb	contig00017	1-c	CARD	Type B NfxB	17795182	0.661492	123	204760	613.65	245	20828	Pseudomonas aeruginosa	100	Pseudomonas aeruginosa	0	17-08-2022	Bronchoalveolar lavage
7665384	pdc-5	contig00017	2-c	NCBI|CARD	blaPDC-5|PDC-5	17795182	0.661492	123	204760	613.65	245	20828	Pseudomonas aeruginosa	100	Pseudomonas aeruginosa	0	17-08-2022	Bronchoalveolar lavage
7665384	pao	contig00017	1-c	resfinder	blaPAO	17795182	0.661492	123	204760	613.65	245	20828	Pseudomonas aeruginosa	100	Pseudomonas aeruginosa	0	17-08-2022	Bronchoalveolar lavage
7665384	oprj	contig00017	1-c	CARD	OprJ	17795182	0.661492	123	204760	613.65	245	20828	Pseudomonas aeruginosa	100	Pseudomonas aeruginosa	0	17-08-2022	Bronchoalveolar lavage
7665384	opmd	contig00017	1-c	CARD	OpmD	17795182	0.661492	123	204760	613.65	245	20828	Pseudomonas aeruginosa	100	Pseudomonas aeruginosa	0	17-08-2022	Bronchoalveolar lavage
7665384	mexi	contig00017	1-c	CARD	MexI	17795182	0.661492	123	204760	613.65	245	20828	Pseudomonas aeruginosa	100	Pseudomonas aeruginosa	0	17-08-2022	Bronchoalveolar lavage
7665384	mexh	contig00017	1-c	CARD	MexH	17795182	0.661492	123	204760	613.65	245	20828	Pseudomonas aeruginosa	100	Pseudomonas aeruginosa	0	17-08-2022	Bronchoalveolar lavage
7665384	mexg	contig00017	1-c	CARD	MexG	17795182	0.661492	123	204760	613.65	245	20828	Pseudomonas aeruginosa	100	Pseudomonas aeruginosa	0	17-08-2022	Bronchoalveolar lavage
7665384	mexd	contig00017	1-c	CARD	MexD	17795182	0.661492	123	204760	613.65	245	20828	Pseudomonas aeruginosa	100	Pseudomonas aeruginosa	0	17-08-2022	Bronchoalveolar lavage
7665384	mexc	contig00017	1-c	CARD	MexC	17795182	0.661492	123	204760	613.65	245	20828	Pseudomonas aeruginosa	100	Pseudomonas aeruginosa	0	17-08-2022	Bronchoalveolar lavage
7665384	bcr-1	contig00017	1-c	CARD	bcr-1	17795182	0.661492	123	204760	613.65	245	20828	Pseudomonas aeruginosa	100	Pseudomonas aeruginosa	0	17-08-2022	Bronchoalveolar lavage
7665384	aph(3')-iib	contig00017	3-c	NCBI|resfinder|CARD	aph(3')-IIb|APH(3')-IIb	17795182	0.661492	123	204760	613.65	245	20828	Pseudomonas aeruginosa	100	Pseudomonas aeruginosa	0	17-08-2022	Bronchoalveolar lavage
7665384	tric	contig00016	1-c	CARD	TriC	17795182	0.661492	123	204760	613.65	245	20828	Pseudomonas aeruginosa	100	Pseudomonas aeruginosa	0	17-08-2022	Bronchoalveolar lavage
7665384	trib	contig00016	1-c	CARD	TriB	17795182	0.661492	123	204760	613.65	245	20828	Pseudomonas aeruginosa	100	Pseudomonas aeruginosa	0	17-08-2022	Bronchoalveolar lavage
7665384	tria	contig00016	1-c	CARD	TriA	17795182	0.661492	123	204760	613.65	245	20828	Pseudomonas aeruginosa	100	Pseudomonas aeruginosa	0	17-08-2022	Bronchoalveolar lavage
7665384	pmpm	contig00012	1-c	CARD	PmpM	17795182	0.661492	123	204760	613.65	245	20828	Pseudomonas aeruginosa	100	Pseudomonas aeruginosa	0	17-08-2022	Bronchoalveolar lavage
7665384	mexn	contig00012	1-c	CARD	mexN	17795182	0.661492	123	204760	613.65	245	20828	Pseudomonas aeruginosa	100	Pseudomonas aeruginosa	0	17-08-2022	Bronchoalveolar lavage
7665384	mexm	contig00012	1-c	CARD	mexM	17795182	0.661492	123	204760	613.65	245	20828	Pseudomonas aeruginosa	100	Pseudomonas aeruginosa	0	17-08-2022	Bronchoalveolar lavage
7665384	cpxr	contig00010	1-c	CARD	Pseudomonas aeruginosa CpxR	17795182	0.661492	123	204760	613.65	245	20828	Pseudomonas aeruginosa	100	Pseudomonas aeruginosa	0	17-08-2022	Bronchoalveolar lavage
7665384	oxa-494	contig00008	2-c	NCBI|CARD	blaOXA-494|OXA-494	17795182	0.661492	123	204760	613.65	245	20828	Pseudomonas aeruginosa	100	Pseudomonas aeruginosa	0	17-08-2022	Bronchoalveolar lavage
7665384	oprm	contig00007	1-c	CARD	OprM	17795182	0.661492	123	204760	613.65	245	20828	Pseudomonas aeruginosa	100	Pseudomonas aeruginosa	0	17-08-2022	Bronchoalveolar lavage
7665384	mexr	contig00007	1-c	CARD	MexR	17795182	0.661492	123	204760	613.65	245	20828	Pseudomonas aeruginosa	100	Pseudomonas aeruginosa	0	17-08-2022	Bronchoalveolar lavage
7665384	mexb	contig00007	1-c	CARD	MexB	17795182	0.661492	123	204760	613.65	245	20828	Pseudomonas aeruginosa	100	Pseudomonas aeruginosa	0	17-08-2022	Bronchoalveolar lavage
7665384	mexa	contig00007	1-c	CARD	MexA	17795182	0.661492	123	204760	613.65	245	20828	Pseudomonas aeruginosa	100	Pseudomonas aeruginosa	0	17-08-2022	Bronchoalveolar lavage
7665384	rsma	contig00006	1-c	CARD	rsmA	17795182	0.661492	123	204760	613.65	245	20828	Pseudomonas aeruginosa	100	Pseudomonas aeruginosa	0	17-08-2022	Bronchoalveolar lavage
7665384	cprs	contig00006	1-c	CARD	cprS	17795182	0.661492	123	204760	613.65	245	20828	Pseudomonas aeruginosa	100	Pseudomonas aeruginosa	0	17-08-2022	Bronchoalveolar lavage
7665384	cprr	contig00006	1-c	CARD	cprR	17795182	0.661492	123	204760	613.65	245	20828	Pseudomonas aeruginosa	100	Pseudomonas aeruginosa	0	17-08-2022	Bronchoalveolar lavage
7665384	opmh	contig00005	1-c	CARD	OpmH	17795182	0.661492	123	204760	613.65	245	20828	Pseudomonas aeruginosa	100	Pseudomonas aeruginosa	0	17-08-2022	Bronchoalveolar lavage
7665384	bass	contig00005	1-c	CARD	basS	17795182	0.661492	123	204760	613.65	245	20828	Pseudomonas aeruginosa	100	Pseudomonas aeruginosa	0	17-08-2022	Bronchoalveolar lavage
7665384	basr	contig00005	1-c	CARD	basR	17795182	0.661492	123	204760	613.65	245	20828	Pseudomonas aeruginosa	100	Pseudomonas aeruginosa	0	17-08-2022	Bronchoalveolar lavage
7665384	mexw	contig00004	1-c	CARD	MexW	17795182	0.661492	123	204760	613.65	245	20828	Pseudomonas aeruginosa	100	Pseudomonas aeruginosa	0	17-08-2022	Bronchoalveolar lavage
7665384	mexv	contig00004	1-c	CARD	MexV	17795182	0.661492	123	204760	613.65	245	20828	Pseudomonas aeruginosa	100	Pseudomonas aeruginosa	0	17-08-2022	Bronchoalveolar lavage
7665384	fosa	contig00004	3-c	NCBI|resfinder|CARD	fosA|FosA	17795182	0.661492	123	204760	613.65	245	20828	Pseudomonas aeruginosa	100	Pseudomonas aeruginosa	0	17-08-2022	Bronchoalveolar lavage
7665384	crpp	contig00004	1-c	NCBI	crpP	17795182	0.661492	123	204760	613.65	245	20828	Pseudomonas aeruginosa	100	Pseudomonas aeruginosa	0	17-08-2022	Bronchoalveolar lavage
7665384	pars	contig00003	1-c	CARD	ParS	17795182	0.661492	123	204760	613.65	245	20828	Pseudomonas aeruginosa	100	Pseudomonas aeruginosa	0	17-08-2022	Bronchoalveolar lavage
7665384	parr	contig00003	1-c	CARD	ParR	17795182	0.661492	123	204760	613.65	245	20828	Pseudomonas aeruginosa	100	Pseudomonas aeruginosa	0	17-08-2022	Bronchoalveolar lavage
7665384	yajc	contig00002	1-c	CARD	YajC	17795182	0.661492	123	204760	613.65	245	20828	Pseudomonas aeruginosa	100	Pseudomonas aeruginosa	0	17-08-2022	Bronchoalveolar lavage
7665384	opme	contig00002	1-c	CARD	opmE	17795182	0.661492	123	204760	613.65	245	20828	Pseudomonas aeruginosa	100	Pseudomonas aeruginosa	0	17-08-2022	Bronchoalveolar lavage
7665384	nald	contig00002	1-c	CARD	nalD	17795182	0.661492	123	204760	613.65	245	20828	Pseudomonas aeruginosa	100	Pseudomonas aeruginosa	0	17-08-2022	Bronchoalveolar lavage
7665384	nalc	contig00002	1-c	CARD	nalC	17795182	0.661492	123	204760	613.65	245	20828	Pseudomonas aeruginosa	100	Pseudomonas aeruginosa	0	17-08-2022	Bronchoalveolar lavage
7665384	mexq	contig00002	1-c	CARD	mexQ	17795182	0.661492	123	204760	613.65	245	20828	Pseudomonas aeruginosa	100	Pseudomonas aeruginosa	0	17-08-2022	Bronchoalveolar lavage
7665384	mexp	contig00002	1-c	CARD	mexP	17795182	0.661492	123	204760	613.65	245	20828	Pseudomonas aeruginosa	100	Pseudomonas aeruginosa	0	17-08-2022	Bronchoalveolar lavage
7665384	mexl	contig00002	1-c	CARD	MexL	17795182	0.661492	123	204760	613.65	245	20828	Pseudomonas aeruginosa	100	Pseudomonas aeruginosa	0	17-08-2022	Bronchoalveolar lavage
7665384	mexk	contig00002	1-c	CARD	MexK	17795182	0.661492	123	204760	613.65	245	20828	Pseudomonas aeruginosa	100	Pseudomonas aeruginosa	0	17-08-2022	Bronchoalveolar lavage
7665384	mexj	contig00002	1-c	CARD	MexJ	17795182	0.661492	123	204760	613.65	245	20828	Pseudomonas aeruginosa	100	Pseudomonas aeruginosa	0	17-08-2022	Bronchoalveolar lavage
7665384	arna	contig00002	1-c	CARD	arnA	17795182	0.661492	123	204760	613.65	245	20828	Pseudomonas aeruginosa	100	Pseudomonas aeruginosa	0	17-08-2022	Bronchoalveolar lavage
7665384	oprn	contig00001	1-c	CARD	OprN	17795182	0.661492	123	204760	613.65	245	20828	Pseudomonas aeruginosa	100	Pseudomonas aeruginosa	0	17-08-2022	Bronchoalveolar lavage
7665384	opmb	contig00001	1-c	CARD	OpmB	17795182	0.661492	123	204760	613.65	245	20828	Pseudomonas aeruginosa	100	Pseudomonas aeruginosa	0	17-08-2022	Bronchoalveolar lavage
7665384	muxc	contig00001	1-c	CARD	MuxC	17795182	0.661492	123	204760	613.65	245	20828	Pseudomonas aeruginosa	100	Pseudomonas aeruginosa	0	17-08-2022	Bronchoalveolar lavage
7665384	muxb	contig00001	1-c	CARD	MuxB	17795182	0.661492	123	204760	613.65	245	20828	Pseudomonas aeruginosa	100	Pseudomonas aeruginosa	0	17-08-2022	Bronchoalveolar lavage
7665384	muxa	contig00001	1-c	CARD	MuxA	17795182	0.661492	123	204760	613.65	245	20828	Pseudomonas aeruginosa	100	Pseudomonas aeruginosa	0	17-08-2022	Bronchoalveolar lavage
7665384	mext	contig00001	1-c	CARD	MexT	17795182	0.661492	123	204760	613.65	245	20828	Pseudomonas aeruginosa	100	Pseudomonas aeruginosa	0	17-08-2022	Bronchoalveolar lavage
7665384	mexs	contig00001	1-c	CARD	MexS	17795182	0.661492	123	204760	613.65	245	20828	Pseudomonas aeruginosa	100	Pseudomonas aeruginosa	0	17-08-2022	Bronchoalveolar lavage
7665384	mexf	contig00001	1-c	CARD	MexF	17795182	0.661492	123	204760	613.65	245	20828	Pseudomonas aeruginosa	100	Pseudomonas aeruginosa	0	17-08-2022	Bronchoalveolar lavage
7665384	mexe	contig00001	1-c	CARD	MexE	17795182	0.661492	123	204760	613.65	245	20828	Pseudomonas aeruginosa	100	Pseudomonas aeruginosa	0	17-08-2022	Bronchoalveolar lavage
7697691	oxa-573	contig00041	1-c	CARD	OXA-573	10495056	0.660646	131	353512	340.56	395	20634	Pseudomonas aeruginosa	100	Pseudomonas aeruginosa	cluster_10	17-08-2022	Bronchoalveolar lavage
7697691	crpp	contig00032	1-c	NCBI	crpP	10495056	0.660646	131	353512	340.56	395	20634	Pseudomonas aeruginosa	100	Pseudomonas aeruginosa	cluster_10	17-08-2022	Bronchoalveolar lavage
7697691	pars	contig00026	1-c	CARD	ParS	10495056	0.660646	131	353512	340.56	395	20634	Pseudomonas aeruginosa	100	Pseudomonas aeruginosa	cluster_10	17-08-2022	Bronchoalveolar lavage
7697691	parr	contig00026	1-c	CARD	ParR	10495056	0.660646	131	353512	340.56	395	20634	Pseudomonas aeruginosa	100	Pseudomonas aeruginosa	cluster_10	17-08-2022	Bronchoalveolar lavage
7697691	mexw	contig00016	1-c	CARD	MexW	10495056	0.660646	131	353512	340.56	395	20634	Pseudomonas aeruginosa	100	Pseudomonas aeruginosa	cluster_10	17-08-2022	Bronchoalveolar lavage
7697691	mexv	contig00016	1-c	CARD	MexV	10495056	0.660646	131	353512	340.56	395	20634	Pseudomonas aeruginosa	100	Pseudomonas aeruginosa	cluster_10	17-08-2022	Bronchoalveolar lavage
7697691	oprn	contig00015	1-c	CARD	OprN	10495056	0.660646	131	353512	340.56	395	20634	Pseudomonas aeruginosa	100	Pseudomonas aeruginosa	cluster_10	17-08-2022	Bronchoalveolar lavage
7697691	opmb	contig00015	1-c	CARD	OpmB	10495056	0.660646	131	353512	340.56	395	20634	Pseudomonas aeruginosa	100	Pseudomonas aeruginosa	cluster_10	17-08-2022	Bronchoalveolar lavage
7697691	muxc	contig00015	1-c	CARD	MuxC	10495056	0.660646	131	353512	340.56	395	20634	Pseudomonas aeruginosa	100	Pseudomonas aeruginosa	cluster_10	17-08-2022	Bronchoalveolar lavage
7697691	muxb	contig00015	1-c	CARD	MuxB	10495056	0.660646	131	353512	340.56	395	20634	Pseudomonas aeruginosa	100	Pseudomonas aeruginosa	cluster_10	17-08-2022	Bronchoalveolar lavage
7697691	muxa	contig00015	1-c	CARD	MuxA	10495056	0.660646	131	353512	340.56	395	20634	Pseudomonas aeruginosa	100	Pseudomonas aeruginosa	cluster_10	17-08-2022	Bronchoalveolar lavage
7697691	mext	contig00015	1-c	CARD	MexT	10495056	0.660646	131	353512	340.56	395	20634	Pseudomonas aeruginosa	100	Pseudomonas aeruginosa	cluster_10	17-08-2022	Bronchoalveolar lavage
7697691	mexs	contig00015	1-c	CARD	MexS	10495056	0.660646	131	353512	340.56	395	20634	Pseudomonas aeruginosa	100	Pseudomonas aeruginosa	cluster_10	17-08-2022	Bronchoalveolar lavage
7697691	mexf	contig00015	1-c	CARD	MexF	10495056	0.660646	131	353512	340.56	395	20634	Pseudomonas aeruginosa	100	Pseudomonas aeruginosa	cluster_10	17-08-2022	Bronchoalveolar lavage
7697691	mexe	contig00015	1-c	CARD	MexE	10495056	0.660646	131	353512	340.56	395	20634	Pseudomonas aeruginosa	100	Pseudomonas aeruginosa	cluster_10	17-08-2022	Bronchoalveolar lavage
7697691	type b nfxb	contig00014	1-c	CARD	Type B NfxB	10495056	0.660646	131	353512	340.56	395	20634	Pseudomonas aeruginosa	100	Pseudomonas aeruginosa	cluster_10	17-08-2022	Bronchoalveolar lavage
7697691	oprj	contig00014	1-c	CARD	OprJ	10495056	0.660646	131	353512	340.56	395	20634	Pseudomonas aeruginosa	100	Pseudomonas aeruginosa	cluster_10	17-08-2022	Bronchoalveolar lavage
7697691	mexd	contig00014	1-c	CARD	MexD	10495056	0.660646	131	353512	340.56	395	20634	Pseudomonas aeruginosa	100	Pseudomonas aeruginosa	cluster_10	17-08-2022	Bronchoalveolar lavage
7697691	mexc	contig00014	1-c	CARD	MexC	10495056	0.660646	131	353512	340.56	395	20634	Pseudomonas aeruginosa	100	Pseudomonas aeruginosa	cluster_10	17-08-2022	Bronchoalveolar lavage
7697691	mexn	contig00013	1-c	CARD	mexN	10495056	0.660646	131	353512	340.56	395	20634	Pseudomonas aeruginosa	100	Pseudomonas aeruginosa	cluster_10	17-08-2022	Bronchoalveolar lavage
7697691	mexm	contig00013	1-c	CARD	mexM	10495056	0.660646	131	353512	340.56	395	20634	Pseudomonas aeruginosa	100	Pseudomonas aeruginosa	cluster_10	17-08-2022	Bronchoalveolar lavage
7697691	fosa	contig00010	3-c	NCBI|resfinder|CARD	fosA|FosA	10495056	0.660646	131	353512	340.56	395	20634	Pseudomonas aeruginosa	100	Pseudomonas aeruginosa	cluster_10	17-08-2022	Bronchoalveolar lavage
7697691	pdc-8	contig00009	2-c	NCBI|CARD	blaPDC-8|PDC-8	10495056	0.660646	131	353512	340.56	395	20634	Pseudomonas aeruginosa	100	Pseudomonas aeruginosa	cluster_10	17-08-2022	Bronchoalveolar lavage
7697691	pao	contig00009	1-c	resfinder	blaPAO	10495056	0.660646	131	353512	340.56	395	20634	Pseudomonas aeruginosa	100	Pseudomonas aeruginosa	cluster_10	17-08-2022	Bronchoalveolar lavage
7697691	opmd	contig00009	1-c	CARD	OpmD	10495056	0.660646	131	353512	340.56	395	20634	Pseudomonas aeruginosa	100	Pseudomonas aeruginosa	cluster_10	17-08-2022	Bronchoalveolar lavage
7697691	mexi	contig00009	1-c	CARD	MexI	10495056	0.660646	131	353512	340.56	395	20634	Pseudomonas aeruginosa	100	Pseudomonas aeruginosa	cluster_10	17-08-2022	Bronchoalveolar lavage
7697691	mexh	contig00009	1-c	CARD	MexH	10495056	0.660646	131	353512	340.56	395	20634	Pseudomonas aeruginosa	100	Pseudomonas aeruginosa	cluster_10	17-08-2022	Bronchoalveolar lavage
7697691	mexg	contig00009	1-c	CARD	MexG	10495056	0.660646	131	353512	340.56	395	20634	Pseudomonas aeruginosa	100	Pseudomonas aeruginosa	cluster_10	17-08-2022	Bronchoalveolar lavage
7697691	bcr-1	contig00009	1-c	CARD	bcr-1	10495056	0.660646	131	353512	340.56	395	20634	Pseudomonas aeruginosa	100	Pseudomonas aeruginosa	cluster_10	17-08-2022	Bronchoalveolar lavage
7697691	aph(3')-iib	contig00009	3-c	NCBI|resfinder|CARD	aph(3')-IIb|APH(3')-IIb	10495056	0.660646	131	353512	340.56	395	20634	Pseudomonas aeruginosa	100	Pseudomonas aeruginosa	cluster_10	17-08-2022	Bronchoalveolar lavage
7697691	rsma	contig00008	1-c	CARD	rsmA	10495056	0.660646	131	353512	340.56	395	20634	Pseudomonas aeruginosa	100	Pseudomonas aeruginosa	cluster_10	17-08-2022	Bronchoalveolar lavage
7697691	catb7	contig00008	3-c	NCBI|resfinder|CARD	catB7|Pseudomonas aeruginosa catB7	10495056	0.660646	131	353512	340.56	395	20634	Pseudomonas aeruginosa	100	Pseudomonas aeruginosa	cluster_10	17-08-2022	Bronchoalveolar lavage
7697691	pmpm	contig00005	1-c	CARD	PmpM	10495056	0.660646	131	353512	340.56	395	20634	Pseudomonas aeruginosa	100	Pseudomonas aeruginosa	cluster_10	17-08-2022	Bronchoalveolar lavage
7697691	oprm	contig00005	1-c	CARD	OprM	10495056	0.660646	131	353512	340.56	395	20634	Pseudomonas aeruginosa	100	Pseudomonas aeruginosa	cluster_10	17-08-2022	Bronchoalveolar lavage
7697691	mexr	contig00005	1-c	CARD	MexR	10495056	0.660646	131	353512	340.56	395	20634	Pseudomonas aeruginosa	100	Pseudomonas aeruginosa	cluster_10	17-08-2022	Bronchoalveolar lavage
7697691	mexb	contig00005	1-c	CARD	MexB	10495056	0.660646	131	353512	340.56	395	20634	Pseudomonas aeruginosa	100	Pseudomonas aeruginosa	cluster_10	17-08-2022	Bronchoalveolar lavage
7697691	mexa	contig00005	1-c	CARD	MexA	10495056	0.660646	131	353512	340.56	395	20634	Pseudomonas aeruginosa	100	Pseudomonas aeruginosa	cluster_10	17-08-2022	Bronchoalveolar lavage
7697691	tric	contig00004	1-c	CARD	TriC	10495056	0.660646	131	353512	340.56	395	20634	Pseudomonas aeruginosa	100	Pseudomonas aeruginosa	cluster_10	17-08-2022	Bronchoalveolar lavage
7697691	trib	contig00004	1-c	CARD	TriB	10495056	0.660646	131	353512	340.56	395	20634	Pseudomonas aeruginosa	100	Pseudomonas aeruginosa	cluster_10	17-08-2022	Bronchoalveolar lavage
7697691	tria	contig00004	1-c	CARD	TriA	10495056	0.660646	131	353512	340.56	395	20634	Pseudomonas aeruginosa	100	Pseudomonas aeruginosa	cluster_10	17-08-2022	Bronchoalveolar lavage
7697691	oxa-905	contig00004	2-c	NCBI|CARD	blaOXA-905|OXA-905	10495056	0.660646	131	353512	340.56	395	20634	Pseudomonas aeruginosa	100	Pseudomonas aeruginosa	cluster_10	17-08-2022	Bronchoalveolar lavage
7697691	cpxr	contig00003	1-c	CARD	Pseudomonas aeruginosa CpxR	10495056	0.660646	131	353512	340.56	395	20634	Pseudomonas aeruginosa	100	Pseudomonas aeruginosa	cluster_10	17-08-2022	Bronchoalveolar lavage
7697691	cprs	contig00003	1-c	CARD	cprS	10495056	0.660646	131	353512	340.56	395	20634	Pseudomonas aeruginosa	100	Pseudomonas aeruginosa	cluster_10	17-08-2022	Bronchoalveolar lavage
7697691	cprr	contig00003	1-c	CARD	cprR	10495056	0.660646	131	353512	340.56	395	20634	Pseudomonas aeruginosa	100	Pseudomonas aeruginosa	cluster_10	17-08-2022	Bronchoalveolar lavage
7697691	yajc	contig00002	1-c	CARD	YajC	10495056	0.660646	131	353512	340.56	395	20634	Pseudomonas aeruginosa	100	Pseudomonas aeruginosa	cluster_10	17-08-2022	Bronchoalveolar lavage
7697691	soxr	contig00002	1-c	CARD	Pseudomonas aeruginosa soxR	10495056	0.660646	131	353512	340.56	395	20634	Pseudomonas aeruginosa	100	Pseudomonas aeruginosa	cluster_10	17-08-2022	Bronchoalveolar lavage
7697691	opme	contig00002	1-c	CARD	opmE	10495056	0.660646	131	353512	340.56	395	20634	Pseudomonas aeruginosa	100	Pseudomonas aeruginosa	cluster_10	17-08-2022	Bronchoalveolar lavage
7697691	nald	contig00002	1-c	CARD	nalD	10495056	0.660646	131	353512	340.56	395	20634	Pseudomonas aeruginosa	100	Pseudomonas aeruginosa	cluster_10	17-08-2022	Bronchoalveolar lavage
7697691	nalc	contig00002	1-c	CARD	nalC	10495056	0.660646	131	353512	340.56	395	20634	Pseudomonas aeruginosa	100	Pseudomonas aeruginosa	cluster_10	17-08-2022	Bronchoalveolar lavage
7697691	mexz	contig00002	1-c	CARD	MexZ	10495056	0.660646	131	353512	340.56	395	20634	Pseudomonas aeruginosa	100	Pseudomonas aeruginosa	cluster_10	17-08-2022	Bronchoalveolar lavage
7697691	mexy	contig00002	1-c	CARD	mexY	10495056	0.660646	131	353512	340.56	395	20634	Pseudomonas aeruginosa	100	Pseudomonas aeruginosa	cluster_10	17-08-2022	Bronchoalveolar lavage
7697691	mexq	contig00002	1-c	CARD	mexQ	10495056	0.660646	131	353512	340.56	395	20634	Pseudomonas aeruginosa	100	Pseudomonas aeruginosa	cluster_10	17-08-2022	Bronchoalveolar lavage
7697691	mexp	contig00002	1-c	CARD	mexP	10495056	0.660646	131	353512	340.56	395	20634	Pseudomonas aeruginosa	100	Pseudomonas aeruginosa	cluster_10	17-08-2022	Bronchoalveolar lavage
7697691	mexl	contig00002	1-c	CARD	MexL	10495056	0.660646	131	353512	340.56	395	20634	Pseudomonas aeruginosa	100	Pseudomonas aeruginosa	cluster_10	17-08-2022	Bronchoalveolar lavage
7697691	mexk	contig00002	1-c	CARD	MexK	10495056	0.660646	131	353512	340.56	395	20634	Pseudomonas aeruginosa	100	Pseudomonas aeruginosa	cluster_10	17-08-2022	Bronchoalveolar lavage
7697691	mexj	contig00002	1-c	CARD	MexJ	10495056	0.660646	131	353512	340.56	395	20634	Pseudomonas aeruginosa	100	Pseudomonas aeruginosa	cluster_10	17-08-2022	Bronchoalveolar lavage
7697691	arna	contig00002	1-c	CARD	arnA	10495056	0.660646	131	353512	340.56	395	20634	Pseudomonas aeruginosa	100	Pseudomonas aeruginosa	cluster_10	17-08-2022	Bronchoalveolar lavage
7697691	opmh	contig00001	1-c	CARD	OpmH	10495056	0.660646	131	353512	340.56	395	20634	Pseudomonas aeruginosa	100	Pseudomonas aeruginosa	cluster_10	17-08-2022	Bronchoalveolar lavage
7697691	emre	contig00001	1-c	CARD	Pseudomonas aeruginosa emrE	10495056	0.660646	131	353512	340.56	395	20634	Pseudomonas aeruginosa	100	Pseudomonas aeruginosa	cluster_10	17-08-2022	Bronchoalveolar lavage
7697691	bass	contig00001	1-c	CARD	basS	10495056	0.660646	131	353512	340.56	395	20634	Pseudomonas aeruginosa	100	Pseudomonas aeruginosa	cluster_10	17-08-2022	Bronchoalveolar lavage
7697691	basr	contig00001	1-c	CARD	basR	10495056	0.660646	131	353512	340.56	395	20634	Pseudomonas aeruginosa	100	Pseudomonas aeruginosa	cluster_10	17-08-2022	Bronchoalveolar lavage
7779604	opme	contig00029	1-c	CARD	opmE	16988888	0.664165	72	252061	583.87	298	20690	Pseudomonas aeruginosa	100	Pseudomonas aeruginosa	cluster_13	31-08-2022	Blood
7779604	nald	contig00029	1-c	CARD	nalD	16988888	0.664165	72	252061	583.87	298	20690	Pseudomonas aeruginosa	100	Pseudomonas aeruginosa	cluster_13	31-08-2022	Blood
7779604	mexq	contig00029	1-c	CARD	mexQ	16988888	0.664165	72	252061	583.87	298	20690	Pseudomonas aeruginosa	100	Pseudomonas aeruginosa	cluster_13	31-08-2022	Blood
7779604	mexp	contig00029	1-c	CARD	mexP	16988888	0.664165	72	252061	583.87	298	20690	Pseudomonas aeruginosa	100	Pseudomonas aeruginosa	cluster_13	31-08-2022	Blood
7779604	arna	contig00029	1-c	CARD	arnA	16988888	0.664165	72	252061	583.87	298	20690	Pseudomonas aeruginosa	100	Pseudomonas aeruginosa	cluster_13	31-08-2022	Blood
7779604	catb7	contig00028	3-c	NCBI|resfinder|CARD	catB7|Pseudomonas aeruginosa catB7	16988888	0.664165	72	252061	583.87	298	20690	Pseudomonas aeruginosa	100	Pseudomonas aeruginosa	cluster_13	31-08-2022	Blood
7779604	opmd	contig00027	1-c	CARD	OpmD	16988888	0.664165	72	252061	583.87	298	20690	Pseudomonas aeruginosa	100	Pseudomonas aeruginosa	cluster_13	31-08-2022	Blood
7779604	mexi	contig00027	1-c	CARD	MexI	16988888	0.664165	72	252061	583.87	298	20690	Pseudomonas aeruginosa	100	Pseudomonas aeruginosa	cluster_13	31-08-2022	Blood
7779604	mexh	contig00027	1-c	CARD	MexH	16988888	0.664165	72	252061	583.87	298	20690	Pseudomonas aeruginosa	100	Pseudomonas aeruginosa	cluster_13	31-08-2022	Blood
7779604	mexg	contig00027	1-c	CARD	MexG	16988888	0.664165	72	252061	583.87	298	20690	Pseudomonas aeruginosa	100	Pseudomonas aeruginosa	cluster_13	31-08-2022	Blood
7779604	oprn	contig00022	1-c	CARD	OprN	16988888	0.664165	72	252061	583.87	298	20690	Pseudomonas aeruginosa	100	Pseudomonas aeruginosa	cluster_13	31-08-2022	Blood
7779604	opmb	contig00022	1-c	CARD	OpmB	16988888	0.664165	72	252061	583.87	298	20690	Pseudomonas aeruginosa	100	Pseudomonas aeruginosa	cluster_13	31-08-2022	Blood
7779604	muxc	contig00022	1-c	CARD	MuxC	16988888	0.664165	72	252061	583.87	298	20690	Pseudomonas aeruginosa	100	Pseudomonas aeruginosa	cluster_13	31-08-2022	Blood
7779604	muxb	contig00022	1-c	CARD	MuxB	16988888	0.664165	72	252061	583.87	298	20690	Pseudomonas aeruginosa	100	Pseudomonas aeruginosa	cluster_13	31-08-2022	Blood
7779604	muxa	contig00022	1-c	CARD	MuxA	16988888	0.664165	72	252061	583.87	298	20690	Pseudomonas aeruginosa	100	Pseudomonas aeruginosa	cluster_13	31-08-2022	Blood
7779604	mext	contig00022	1-c	CARD	MexT	16988888	0.664165	72	252061	583.87	298	20690	Pseudomonas aeruginosa	100	Pseudomonas aeruginosa	cluster_13	31-08-2022	Blood
7779604	mexs	contig00022	1-c	CARD	MexS	16988888	0.664165	72	252061	583.87	298	20690	Pseudomonas aeruginosa	100	Pseudomonas aeruginosa	cluster_13	31-08-2022	Blood
7779604	mexf	contig00022	1-c	CARD	MexF	16988888	0.664165	72	252061	583.87	298	20690	Pseudomonas aeruginosa	100	Pseudomonas aeruginosa	cluster_13	31-08-2022	Blood
7779604	mexe	contig00022	1-c	CARD	MexE	16988888	0.664165	72	252061	583.87	298	20690	Pseudomonas aeruginosa	100	Pseudomonas aeruginosa	cluster_13	31-08-2022	Blood
7779604	bass	contig00020	1-c	CARD	basS	16988888	0.664165	72	252061	583.87	298	20690	Pseudomonas aeruginosa	100	Pseudomonas aeruginosa	cluster_13	31-08-2022	Blood
7779604	basr	contig00020	1-c	CARD	basR	16988888	0.664165	72	252061	583.87	298	20690	Pseudomonas aeruginosa	100	Pseudomonas aeruginosa	cluster_13	31-08-2022	Blood
7779604	pdc-16	contig00017	2-c	NCBI|CARD	blaPDC-16|PDC-16	16988888	0.664165	72	252061	583.87	298	20690	Pseudomonas aeruginosa	100	Pseudomonas aeruginosa	cluster_13	31-08-2022	Blood
7779604	pao	contig00017	1-c	resfinder	blaPAO	16988888	0.664165	72	252061	583.87	298	20690	Pseudomonas aeruginosa	100	Pseudomonas aeruginosa	cluster_13	31-08-2022	Blood
7779604	bcr-1	contig00017	1-c	CARD	bcr-1	16988888	0.664165	72	252061	583.87	298	20690	Pseudomonas aeruginosa	100	Pseudomonas aeruginosa	cluster_13	31-08-2022	Blood
7779604	aph(3')-iib	contig00017	3-c	NCBI|resfinder|CARD	aph(3')-IIb|APH(3')-IIb	16988888	0.664165	72	252061	583.87	298	20690	Pseudomonas aeruginosa	100	Pseudomonas aeruginosa	cluster_13	31-08-2022	Blood
7779604	rsma	contig00016	1-c	CARD	rsmA	16988888	0.664165	72	252061	583.87	298	20690	Pseudomonas aeruginosa	100	Pseudomonas aeruginosa	cluster_13	31-08-2022	Blood
7779604	oxa-573	contig00015	1-c	CARD	OXA-573	16988888	0.664165	72	252061	583.87	298	20690	Pseudomonas aeruginosa	100	Pseudomonas aeruginosa	cluster_13	31-08-2022	Blood
7779604	crpp	contig00015	1-c	NCBI	crpP	16988888	0.664165	72	252061	583.87	298	20690	Pseudomonas aeruginosa	100	Pseudomonas aeruginosa	cluster_13	31-08-2022	Blood
7779604	fosa	contig00014	3-c	NCBI|resfinder|CARD	fosA|FosA	16988888	0.664165	72	252061	583.87	298	20690	Pseudomonas aeruginosa	100	Pseudomonas aeruginosa	cluster_13	31-08-2022	Blood
7779604	oxa-848	contig00010	2-c	NCBI|CARD	blaOXA-848|OXA-848	16988888	0.664165	72	252061	583.87	298	20690	Pseudomonas aeruginosa	100	Pseudomonas aeruginosa	cluster_13	31-08-2022	Blood
7779604	pars	contig00009	1-c	CARD	ParS	16988888	0.664165	72	252061	583.87	298	20690	Pseudomonas aeruginosa	100	Pseudomonas aeruginosa	cluster_13	31-08-2022	Blood
7779604	parr	contig00009	1-c	CARD	ParR	16988888	0.664165	72	252061	583.87	298	20690	Pseudomonas aeruginosa	100	Pseudomonas aeruginosa	cluster_13	31-08-2022	Blood
7779604	type b nfxb	contig00008	1-c	CARD	Type B NfxB	16988888	0.664165	72	252061	583.87	298	20690	Pseudomonas aeruginosa	100	Pseudomonas aeruginosa	cluster_13	31-08-2022	Blood
7779604	oprj	contig00008	1-c	CARD	OprJ	16988888	0.664165	72	252061	583.87	298	20690	Pseudomonas aeruginosa	100	Pseudomonas aeruginosa	cluster_13	31-08-2022	Blood
7779604	mexd	contig00008	1-c	CARD	MexD	16988888	0.664165	72	252061	583.87	298	20690	Pseudomonas aeruginosa	100	Pseudomonas aeruginosa	cluster_13	31-08-2022	Blood
7779604	mexc	contig00008	1-c	CARD	MexC	16988888	0.664165	72	252061	583.87	298	20690	Pseudomonas aeruginosa	100	Pseudomonas aeruginosa	cluster_13	31-08-2022	Blood
7779604	mexw	contig00007	1-c	CARD	MexW	16988888	0.664165	72	252061	583.87	298	20690	Pseudomonas aeruginosa	100	Pseudomonas aeruginosa	cluster_13	31-08-2022	Blood
7779604	mexv	contig00007	1-c	CARD	MexV	16988888	0.664165	72	252061	583.87	298	20690	Pseudomonas aeruginosa	100	Pseudomonas aeruginosa	cluster_13	31-08-2022	Blood
7779604	yajc	contig00006	1-c	CARD	YajC	16988888	0.664165	72	252061	583.87	298	20690	Pseudomonas aeruginosa	100	Pseudomonas aeruginosa	cluster_13	31-08-2022	Blood
7779604	nalc	contig00006	1-c	CARD	nalC	16988888	0.664165	72	252061	583.87	298	20690	Pseudomonas aeruginosa	100	Pseudomonas aeruginosa	cluster_13	31-08-2022	Blood
7779604	mexl	contig00006	1-c	CARD	MexL	16988888	0.664165	72	252061	583.87	298	20690	Pseudomonas aeruginosa	100	Pseudomonas aeruginosa	cluster_13	31-08-2022	Blood
7779604	mexk	contig00006	1-c	CARD	MexK	16988888	0.664165	72	252061	583.87	298	20690	Pseudomonas aeruginosa	100	Pseudomonas aeruginosa	cluster_13	31-08-2022	Blood
7779604	mexj	contig00006	1-c	CARD	MexJ	16988888	0.664165	72	252061	583.87	298	20690	Pseudomonas aeruginosa	100	Pseudomonas aeruginosa	cluster_13	31-08-2022	Blood
7779604	opmh	contig00005	1-c	CARD	OpmH	16988888	0.664165	72	252061	583.87	298	20690	Pseudomonas aeruginosa	100	Pseudomonas aeruginosa	cluster_13	31-08-2022	Blood
7779604	emre	contig00005	1-c	CARD	Pseudomonas aeruginosa emrE	16988888	0.664165	72	252061	583.87	298	20690	Pseudomonas aeruginosa	100	Pseudomonas aeruginosa	cluster_13	31-08-2022	Blood
7779604	tet(a)	contig00003	1-c	CARD	tet(A)	16988888	0.664165	72	252061	583.87	298	20690	Pseudomonas aeruginosa	100	Pseudomonas aeruginosa	cluster_13	31-08-2022	Blood
7779604	soxr	contig00003	1-c	CARD	Pseudomonas aeruginosa soxR	16988888	0.664165	72	252061	583.87	298	20690	Pseudomonas aeruginosa	100	Pseudomonas aeruginosa	cluster_13	31-08-2022	Blood
7779604	pmpm	contig00003	1-c	CARD	PmpM	16988888	0.664165	72	252061	583.87	298	20690	Pseudomonas aeruginosa	100	Pseudomonas aeruginosa	cluster_13	31-08-2022	Blood
7779604	mexz	contig00003	1-c	CARD	MexZ	16988888	0.664165	72	252061	583.87	298	20690	Pseudomonas aeruginosa	100	Pseudomonas aeruginosa	cluster_13	31-08-2022	Blood
7779604	mexy	contig00003	1-c	CARD	mexY	16988888	0.664165	72	252061	583.87	298	20690	Pseudomonas aeruginosa	100	Pseudomonas aeruginosa	cluster_13	31-08-2022	Blood
7779604	mexn	contig00003	1-c	CARD	mexN	16988888	0.664165	72	252061	583.87	298	20690	Pseudomonas aeruginosa	100	Pseudomonas aeruginosa	cluster_13	31-08-2022	Blood
7779604	mexm	contig00003	1-c	CARD	mexM	16988888	0.664165	72	252061	583.87	298	20690	Pseudomonas aeruginosa	100	Pseudomonas aeruginosa	cluster_13	31-08-2022	Blood
7779604	cpxr	contig00002	1-c	CARD	Pseudomonas aeruginosa CpxR	16988888	0.664165	72	252061	583.87	298	20690	Pseudomonas aeruginosa	100	Pseudomonas aeruginosa	cluster_13	31-08-2022	Blood
7779604	cprs	contig00002	1-c	CARD	cprS	16988888	0.664165	72	252061	583.87	298	20690	Pseudomonas aeruginosa	100	Pseudomonas aeruginosa	cluster_13	31-08-2022	Blood
7779604	cprr	contig00002	1-c	CARD	cprR	16988888	0.664165	72	252061	583.87	298	20690	Pseudomonas aeruginosa	100	Pseudomonas aeruginosa	cluster_13	31-08-2022	Blood
7779604	tric	contig00001	1-c	CARD	TriC	16988888	0.664165	72	252061	583.87	298	20690	Pseudomonas aeruginosa	100	Pseudomonas aeruginosa	cluster_13	31-08-2022	Blood
7779604	trib	contig00001	1-c	CARD	TriB	16988888	0.664165	72	252061	583.87	298	20690	Pseudomonas aeruginosa	100	Pseudomonas aeruginosa	cluster_13	31-08-2022	Blood
7779604	tria	contig00001	1-c	CARD	TriA	16988888	0.664165	72	252061	583.87	298	20690	Pseudomonas aeruginosa	100	Pseudomonas aeruginosa	cluster_13	31-08-2022	Blood
7779604	oprm	contig00001	1-c	CARD	OprM	16988888	0.664165	72	252061	583.87	298	20690	Pseudomonas aeruginosa	100	Pseudomonas aeruginosa	cluster_13	31-08-2022	Blood
7779604	mexr	contig00001	1-c	CARD	MexR	16988888	0.664165	72	252061	583.87	298	20690	Pseudomonas aeruginosa	100	Pseudomonas aeruginosa	cluster_13	31-08-2022	Blood
7779604	mexb	contig00001	1-c	CARD	MexB	16988888	0.664165	72	252061	583.87	298	20690	Pseudomonas aeruginosa	100	Pseudomonas aeruginosa	cluster_13	31-08-2022	Blood
7779604	mexa	contig00001	1-c	CARD	MexA	16988888	0.664165	72	252061	583.87	298	20690	Pseudomonas aeruginosa	100	Pseudomonas aeruginosa	cluster_13	31-08-2022	Blood
7783213	pdc-113	contig00024	2-c	NCBI|CARD	blaPDC-113|PDC-113	17496016	0.667476	53	438557	639.14	1205	0	Pseudomonas aeruginosa	100	Pseudomonas aeruginosa	cluster_12	31-08-2022	Urine
7783213	pao	contig00024	1-c	resfinder	blaPAO	17496016	0.667476	53	438557	639.14	1205	0	Pseudomonas aeruginosa	100	Pseudomonas aeruginosa	cluster_12	31-08-2022	Urine
7783213	bcr-1	contig00024	1-c	CARD	bcr-1	17496016	0.667476	53	438557	639.14	1205	0	Pseudomonas aeruginosa	100	Pseudomonas aeruginosa	cluster_12	31-08-2022	Urine
7783213	aph(3')-iib	contig00024	3-c	NCBI|resfinder|CARD	aph(3')-IIb|APH(3')-IIb	17496016	0.667476	53	438557	639.14	1205	0	Pseudomonas aeruginosa	100	Pseudomonas aeruginosa	cluster_12	31-08-2022	Urine
7783213	vanyb	contig00021	1-c	CARD	vanYB	17496016	0.667476	53	438557	639.14	1205	0	Pseudomonas aeruginosa	100	Pseudomonas aeruginosa	cluster_12	31-08-2022	Urine
7783213	opmd	contig00017	1-c	CARD	OpmD	17496016	0.667476	53	438557	639.14	1205	0	Pseudomonas aeruginosa	100	Pseudomonas aeruginosa	cluster_12	31-08-2022	Urine
7783213	mexi	contig00017	1-c	CARD	MexI	17496016	0.667476	53	438557	639.14	1205	0	Pseudomonas aeruginosa	100	Pseudomonas aeruginosa	cluster_12	31-08-2022	Urine
7783213	mexh	contig00017	1-c	CARD	MexH	17496016	0.667476	53	438557	639.14	1205	0	Pseudomonas aeruginosa	100	Pseudomonas aeruginosa	cluster_12	31-08-2022	Urine
7783213	mexg	contig00017	1-c	CARD	MexG	17496016	0.667476	53	438557	639.14	1205	0	Pseudomonas aeruginosa	100	Pseudomonas aeruginosa	cluster_12	31-08-2022	Urine
7783213	bass	contig00016	1-c	CARD	basS	17496016	0.667476	53	438557	639.14	1205	0	Pseudomonas aeruginosa	100	Pseudomonas aeruginosa	cluster_12	31-08-2022	Urine
7783213	basr	contig00016	1-c	CARD	basR	17496016	0.667476	53	438557	639.14	1205	0	Pseudomonas aeruginosa	100	Pseudomonas aeruginosa	cluster_12	31-08-2022	Urine
7783213	cpxr	contig00015	1-c	CARD	Pseudomonas aeruginosa CpxR	17496016	0.667476	53	438557	639.14	1205	0	Pseudomonas aeruginosa	100	Pseudomonas aeruginosa	cluster_12	31-08-2022	Urine
7783213	opmh	contig00011	1-c	CARD	OpmH	17496016	0.667476	53	438557	639.14	1205	0	Pseudomonas aeruginosa	100	Pseudomonas aeruginosa	cluster_12	31-08-2022	Urine
7783213	rsma	contig00010	1-c	CARD	rsmA	17496016	0.667476	53	438557	639.14	1205	0	Pseudomonas aeruginosa	100	Pseudomonas aeruginosa	cluster_12	31-08-2022	Urine
7783213	catb7	contig00010	3-c	NCBI|resfinder|CARD	catB7|Pseudomonas aeruginosa catB7	17496016	0.667476	53	438557	639.14	1205	0	Pseudomonas aeruginosa	100	Pseudomonas aeruginosa	cluster_12	31-08-2022	Urine
7783213	pars	contig00008	1-c	CARD	ParS	17496016	0.667476	53	438557	639.14	1205	0	Pseudomonas aeruginosa	100	Pseudomonas aeruginosa	cluster_12	31-08-2022	Urine
7783213	parr	contig00008	1-c	CARD	ParR	17496016	0.667476	53	438557	639.14	1205	0	Pseudomonas aeruginosa	100	Pseudomonas aeruginosa	cluster_12	31-08-2022	Urine
7783213	tric	contig00007	1-c	CARD	TriC	17496016	0.667476	53	438557	639.14	1205	0	Pseudomonas aeruginosa	100	Pseudomonas aeruginosa	cluster_12	31-08-2022	Urine
7783213	trib	contig00007	1-c	CARD	TriB	17496016	0.667476	53	438557	639.14	1205	0	Pseudomonas aeruginosa	100	Pseudomonas aeruginosa	cluster_12	31-08-2022	Urine
7783213	tria	contig00007	1-c	CARD	TriA	17496016	0.667476	53	438557	639.14	1205	0	Pseudomonas aeruginosa	100	Pseudomonas aeruginosa	cluster_12	31-08-2022	Urine
7783213	oxa-494	contig00007	2-c	NCBI|CARD	blaOXA-494|OXA-494	17496016	0.667476	53	438557	639.14	1205	0	Pseudomonas aeruginosa	100	Pseudomonas aeruginosa	cluster_12	31-08-2022	Urine
7783213	type b nfxb	contig00005	1-c	CARD	Type B NfxB	17496016	0.667476	53	438557	639.14	1205	0	Pseudomonas aeruginosa	100	Pseudomonas aeruginosa	cluster_12	31-08-2022	Urine
7783213	oprm	contig00005	1-c	CARD	OprM	17496016	0.667476	53	438557	639.14	1205	0	Pseudomonas aeruginosa	100	Pseudomonas aeruginosa	cluster_12	31-08-2022	Urine
7783213	oprj	contig00005	1-c	CARD	OprJ	17496016	0.667476	53	438557	639.14	1205	0	Pseudomonas aeruginosa	100	Pseudomonas aeruginosa	cluster_12	31-08-2022	Urine
7783213	mexw	contig00005	1-c	CARD	MexW	17496016	0.667476	53	438557	639.14	1205	0	Pseudomonas aeruginosa	100	Pseudomonas aeruginosa	cluster_12	31-08-2022	Urine
7783213	mexv	contig00005	1-c	CARD	MexV	17496016	0.667476	53	438557	639.14	1205	0	Pseudomonas aeruginosa	100	Pseudomonas aeruginosa	cluster_12	31-08-2022	Urine
7783213	mexr	contig00005	1-c	CARD	MexR	17496016	0.667476	53	438557	639.14	1205	0	Pseudomonas aeruginosa	100	Pseudomonas aeruginosa	cluster_12	31-08-2022	Urine
7783213	mexd	contig00005	1-c	CARD	MexD	17496016	0.667476	53	438557	639.14	1205	0	Pseudomonas aeruginosa	100	Pseudomonas aeruginosa	cluster_12	31-08-2022	Urine
7783213	mexc	contig00005	1-c	CARD	MexC	17496016	0.667476	53	438557	639.14	1205	0	Pseudomonas aeruginosa	100	Pseudomonas aeruginosa	cluster_12	31-08-2022	Urine
7783213	mexb	contig00005	1-c	CARD	MexB	17496016	0.667476	53	438557	639.14	1205	0	Pseudomonas aeruginosa	100	Pseudomonas aeruginosa	cluster_12	31-08-2022	Urine
7783213	mexa	contig00005	1-c	CARD	MexA	17496016	0.667476	53	438557	639.14	1205	0	Pseudomonas aeruginosa	100	Pseudomonas aeruginosa	cluster_12	31-08-2022	Urine
7783213	soxr	contig00004	1-c	CARD	Pseudomonas aeruginosa soxR	17496016	0.667476	53	438557	639.14	1205	0	Pseudomonas aeruginosa	100	Pseudomonas aeruginosa	cluster_12	31-08-2022	Urine
7783213	mexz	contig00004	1-c	CARD	MexZ	17496016	0.667476	53	438557	639.14	1205	0	Pseudomonas aeruginosa	100	Pseudomonas aeruginosa	cluster_12	31-08-2022	Urine
7783213	mexy	contig00004	1-c	CARD	mexY	17496016	0.667476	53	438557	639.14	1205	0	Pseudomonas aeruginosa	100	Pseudomonas aeruginosa	cluster_12	31-08-2022	Urine
7783213	pmpm	contig00002	1-c	CARD	PmpM	17496016	0.667476	53	438557	639.14	1205	0	Pseudomonas aeruginosa	100	Pseudomonas aeruginosa	cluster_12	31-08-2022	Urine
7783213	mexn	contig00002	1-c	CARD	mexN	17496016	0.667476	53	438557	639.14	1205	0	Pseudomonas aeruginosa	100	Pseudomonas aeruginosa	cluster_12	31-08-2022	Urine
7783213	mexm	contig00002	1-c	CARD	mexM	17496016	0.667476	53	438557	639.14	1205	0	Pseudomonas aeruginosa	100	Pseudomonas aeruginosa	cluster_12	31-08-2022	Urine
7783213	fosa	contig00002	3-c	NCBI|resfinder|CARD	fosA|FosA	17496016	0.667476	53	438557	639.14	1205	0	Pseudomonas aeruginosa	100	Pseudomonas aeruginosa	cluster_12	31-08-2022	Urine
7783213	emre	contig00002	1-c	CARD	Pseudomonas aeruginosa emrE	17496016	0.667476	53	438557	639.14	1205	0	Pseudomonas aeruginosa	100	Pseudomonas aeruginosa	cluster_12	31-08-2022	Urine
7783213	crpp	contig00002	1-c	NCBI	crpP	17496016	0.667476	53	438557	639.14	1205	0	Pseudomonas aeruginosa	100	Pseudomonas aeruginosa	cluster_12	31-08-2022	Urine
7783213	yajc	contig00001	1-c	CARD	YajC	17496016	0.667476	53	438557	639.14	1205	0	Pseudomonas aeruginosa	100	Pseudomonas aeruginosa	cluster_12	31-08-2022	Urine
7783213	oprn	contig00001	1-c	CARD	OprN	17496016	0.667476	53	438557	639.14	1205	0	Pseudomonas aeruginosa	100	Pseudomonas aeruginosa	cluster_12	31-08-2022	Urine
7783213	opme	contig00001	1-c	CARD	opmE	17496016	0.667476	53	438557	639.14	1205	0	Pseudomonas aeruginosa	100	Pseudomonas aeruginosa	cluster_12	31-08-2022	Urine
7783213	opmb	contig00001	1-c	CARD	OpmB	17496016	0.667476	53	438557	639.14	1205	0	Pseudomonas aeruginosa	100	Pseudomonas aeruginosa	cluster_12	31-08-2022	Urine
7783213	nald	contig00001	1-c	CARD	nalD	17496016	0.667476	53	438557	639.14	1205	0	Pseudomonas aeruginosa	100	Pseudomonas aeruginosa	cluster_12	31-08-2022	Urine
7783213	nalc	contig00001	1-c	CARD	nalC	17496016	0.667476	53	438557	639.14	1205	0	Pseudomonas aeruginosa	100	Pseudomonas aeruginosa	cluster_12	31-08-2022	Urine
7783213	muxc	contig00001	1-c	CARD	MuxC	17496016	0.667476	53	438557	639.14	1205	0	Pseudomonas aeruginosa	100	Pseudomonas aeruginosa	cluster_12	31-08-2022	Urine
7783213	muxb	contig00001	1-c	CARD	MuxB	17496016	0.667476	53	438557	639.14	1205	0	Pseudomonas aeruginosa	100	Pseudomonas aeruginosa	cluster_12	31-08-2022	Urine
7783213	muxa	contig00001	1-c	CARD	MuxA	17496016	0.667476	53	438557	639.14	1205	0	Pseudomonas aeruginosa	100	Pseudomonas aeruginosa	cluster_12	31-08-2022	Urine
7783213	mext	contig00001	1-c	CARD	MexT	17496016	0.667476	53	438557	639.14	1205	0	Pseudomonas aeruginosa	100	Pseudomonas aeruginosa	cluster_12	31-08-2022	Urine
7783213	mexs	contig00001	1-c	CARD	MexS	17496016	0.667476	53	438557	639.14	1205	0	Pseudomonas aeruginosa	100	Pseudomonas aeruginosa	cluster_12	31-08-2022	Urine
7783213	mexq	contig00001	1-c	CARD	mexQ	17496016	0.667476	53	438557	639.14	1205	0	Pseudomonas aeruginosa	100	Pseudomonas aeruginosa	cluster_12	31-08-2022	Urine
7783213	mexp	contig00001	1-c	CARD	mexP	17496016	0.667476	53	438557	639.14	1205	0	Pseudomonas aeruginosa	100	Pseudomonas aeruginosa	cluster_12	31-08-2022	Urine
7783213	mexl	contig00001	1-c	CARD	MexL	17496016	0.667476	53	438557	639.14	1205	0	Pseudomonas aeruginosa	100	Pseudomonas aeruginosa	cluster_12	31-08-2022	Urine
7783213	mexk	contig00001	1-c	CARD	MexK	17496016	0.667476	53	438557	639.14	1205	0	Pseudomonas aeruginosa	100	Pseudomonas aeruginosa	cluster_12	31-08-2022	Urine
7783213	mexj	contig00001	1-c	CARD	MexJ	17496016	0.667476	53	438557	639.14	1205	0	Pseudomonas aeruginosa	100	Pseudomonas aeruginosa	cluster_12	31-08-2022	Urine
7783213	mexf	contig00001	1-c	CARD	MexF	17496016	0.667476	53	438557	639.14	1205	0	Pseudomonas aeruginosa	100	Pseudomonas aeruginosa	cluster_12	31-08-2022	Urine
7783213	mexe	contig00001	1-c	CARD	MexE	17496016	0.667476	53	438557	639.14	1205	0	Pseudomonas aeruginosa	100	Pseudomonas aeruginosa	cluster_12	31-08-2022	Urine
7783213	cprs	contig00001	1-c	CARD	cprS	17496016	0.667476	53	438557	639.14	1205	0	Pseudomonas aeruginosa	100	Pseudomonas aeruginosa	cluster_12	31-08-2022	Urine
7783213	cprr	contig00001	1-c	CARD	cprR	17496016	0.667476	53	438557	639.14	1205	0	Pseudomonas aeruginosa	100	Pseudomonas aeruginosa	cluster_12	31-08-2022	Urine
7783213	arna	contig00001	1-c	CARD	arnA	17496016	0.667476	53	438557	639.14	1205	0	Pseudomonas aeruginosa	100	Pseudomonas aeruginosa	cluster_12	31-08-2022	Urine
7783213	armr	contig00001	1-c	CARD	ArmR	17496016	0.667476	53	438557	639.14	1205	0	Pseudomonas aeruginosa	100	Pseudomonas aeruginosa	cluster_12	31-08-2022	Urine
7842025	catb7	contig00015	3-c	NCBI|resfinder|CARD	catB7|Pseudomonas aeruginosa catB7	14461994	0.667585	31	575228	537.18	1239	0	Pseudomonas aeruginosa	100	Pseudomonas aeruginosa	0	07-09-2022	Intraoperative - abdominal
7842025	pdc-5	contig00009	2-c	NCBI|CARD	blaPDC-5|PDC-5	14461994	0.667585	31	575228	537.18	1239	0	Pseudomonas aeruginosa	100	Pseudomonas aeruginosa	0	07-09-2022	Intraoperative - abdominal
7842025	pao	contig00009	1-c	resfinder	blaPAO	14461994	0.667585	31	575228	537.18	1239	0	Pseudomonas aeruginosa	100	Pseudomonas aeruginosa	0	07-09-2022	Intraoperative - abdominal
7842025	opmd	contig00009	1-c	CARD	OpmD	14461994	0.667585	31	575228	537.18	1239	0	Pseudomonas aeruginosa	100	Pseudomonas aeruginosa	0	07-09-2022	Intraoperative - abdominal
7842025	mexi	contig00009	1-c	CARD	MexI	14461994	0.667585	31	575228	537.18	1239	0	Pseudomonas aeruginosa	100	Pseudomonas aeruginosa	0	07-09-2022	Intraoperative - abdominal
7842025	mexh	contig00009	1-c	CARD	MexH	14461994	0.667585	31	575228	537.18	1239	0	Pseudomonas aeruginosa	100	Pseudomonas aeruginosa	0	07-09-2022	Intraoperative - abdominal
7842025	mexg	contig00009	1-c	CARD	MexG	14461994	0.667585	31	575228	537.18	1239	0	Pseudomonas aeruginosa	100	Pseudomonas aeruginosa	0	07-09-2022	Intraoperative - abdominal
7842025	bcr-1	contig00009	1-c	CARD	bcr-1	14461994	0.667585	31	575228	537.18	1239	0	Pseudomonas aeruginosa	100	Pseudomonas aeruginosa	0	07-09-2022	Intraoperative - abdominal
7842025	aph(3')-iib	contig00009	3-c	NCBI|resfinder|CARD	aph(3')-IIb|APH(3')-IIb	14461994	0.667585	31	575228	537.18	1239	0	Pseudomonas aeruginosa	100	Pseudomonas aeruginosa	0	07-09-2022	Intraoperative - abdominal
7842025	type b nfxb	contig00008	1-c	CARD	Type B NfxB	14461994	0.667585	31	575228	537.18	1239	0	Pseudomonas aeruginosa	100	Pseudomonas aeruginosa	0	07-09-2022	Intraoperative - abdominal
7842025	oprj	contig00008	1-c	CARD	OprJ	14461994	0.667585	31	575228	537.18	1239	0	Pseudomonas aeruginosa	100	Pseudomonas aeruginosa	0	07-09-2022	Intraoperative - abdominal
7842025	mexw	contig00008	1-c	CARD	MexW	14461994	0.667585	31	575228	537.18	1239	0	Pseudomonas aeruginosa	100	Pseudomonas aeruginosa	0	07-09-2022	Intraoperative - abdominal
7842025	mexv	contig00008	1-c	CARD	MexV	14461994	0.667585	31	575228	537.18	1239	0	Pseudomonas aeruginosa	100	Pseudomonas aeruginosa	0	07-09-2022	Intraoperative - abdominal
7842025	mexd	contig00008	1-c	CARD	MexD	14461994	0.667585	31	575228	537.18	1239	0	Pseudomonas aeruginosa	100	Pseudomonas aeruginosa	0	07-09-2022	Intraoperative - abdominal
7842025	mexc	contig00008	1-c	CARD	MexC	14461994	0.667585	31	575228	537.18	1239	0	Pseudomonas aeruginosa	100	Pseudomonas aeruginosa	0	07-09-2022	Intraoperative - abdominal
7842025	tric	contig00006	1-c	CARD	TriC	14461994	0.667585	31	575228	537.18	1239	0	Pseudomonas aeruginosa	100	Pseudomonas aeruginosa	0	07-09-2022	Intraoperative - abdominal
7842025	trib	contig00006	1-c	CARD	TriB	14461994	0.667585	31	575228	537.18	1239	0	Pseudomonas aeruginosa	100	Pseudomonas aeruginosa	0	07-09-2022	Intraoperative - abdominal
7842025	tria	contig00006	1-c	CARD	TriA	14461994	0.667585	31	575228	537.18	1239	0	Pseudomonas aeruginosa	100	Pseudomonas aeruginosa	0	07-09-2022	Intraoperative - abdominal
7842025	oxa-851	contig00006	2-c	NCBI|CARD	blaOXA-851|OXA-851	14461994	0.667585	31	575228	537.18	1239	0	Pseudomonas aeruginosa	100	Pseudomonas aeruginosa	0	07-09-2022	Intraoperative - abdominal
7842025	oprm	contig00005	1-c	CARD	OprM	14461994	0.667585	31	575228	537.18	1239	0	Pseudomonas aeruginosa	100	Pseudomonas aeruginosa	0	07-09-2022	Intraoperative - abdominal
7842025	mexr	contig00005	1-c	CARD	MexR	14461994	0.667585	31	575228	537.18	1239	0	Pseudomonas aeruginosa	100	Pseudomonas aeruginosa	0	07-09-2022	Intraoperative - abdominal
7842025	mexb	contig00005	1-c	CARD	MexB	14461994	0.667585	31	575228	537.18	1239	0	Pseudomonas aeruginosa	100	Pseudomonas aeruginosa	0	07-09-2022	Intraoperative - abdominal
7842025	mexa	contig00005	1-c	CARD	MexA	14461994	0.667585	31	575228	537.18	1239	0	Pseudomonas aeruginosa	100	Pseudomonas aeruginosa	0	07-09-2022	Intraoperative - abdominal
7842025	rsma	contig00004	1-c	CARD	rsmA	14461994	0.667585	31	575228	537.18	1239	0	Pseudomonas aeruginosa	100	Pseudomonas aeruginosa	0	07-09-2022	Intraoperative - abdominal
7842025	fosa	contig00004	3-c	NCBI|resfinder|CARD	fosA|FosA	14461994	0.667585	31	575228	537.18	1239	0	Pseudomonas aeruginosa	100	Pseudomonas aeruginosa	0	07-09-2022	Intraoperative - abdominal
7842025	soxr	contig00003	1-c	CARD	Pseudomonas aeruginosa soxR	14461994	0.667585	31	575228	537.18	1239	0	Pseudomonas aeruginosa	100	Pseudomonas aeruginosa	0	07-09-2022	Intraoperative - abdominal
7842025	pmpm	contig00003	1-c	CARD	PmpM	14461994	0.667585	31	575228	537.18	1239	0	Pseudomonas aeruginosa	100	Pseudomonas aeruginosa	0	07-09-2022	Intraoperative - abdominal
7842025	pars	contig00003	1-c	CARD	ParS	14461994	0.667585	31	575228	537.18	1239	0	Pseudomonas aeruginosa	100	Pseudomonas aeruginosa	0	07-09-2022	Intraoperative - abdominal
7842025	parr	contig00003	1-c	CARD	ParR	14461994	0.667585	31	575228	537.18	1239	0	Pseudomonas aeruginosa	100	Pseudomonas aeruginosa	0	07-09-2022	Intraoperative - abdominal
7842025	mexz	contig00003	1-c	CARD	MexZ	14461994	0.667585	31	575228	537.18	1239	0	Pseudomonas aeruginosa	100	Pseudomonas aeruginosa	0	07-09-2022	Intraoperative - abdominal
7842025	mexy	contig00003	1-c	CARD	mexY	14461994	0.667585	31	575228	537.18	1239	0	Pseudomonas aeruginosa	100	Pseudomonas aeruginosa	0	07-09-2022	Intraoperative - abdominal
7842025	mexn	contig00003	1-c	CARD	mexN	14461994	0.667585	31	575228	537.18	1239	0	Pseudomonas aeruginosa	100	Pseudomonas aeruginosa	0	07-09-2022	Intraoperative - abdominal
7842025	mexm	contig00003	1-c	CARD	mexM	14461994	0.667585	31	575228	537.18	1239	0	Pseudomonas aeruginosa	100	Pseudomonas aeruginosa	0	07-09-2022	Intraoperative - abdominal
7842025	opmh	contig00002	1-c	CARD	OpmH	14461994	0.667585	31	575228	537.18	1239	0	Pseudomonas aeruginosa	100	Pseudomonas aeruginosa	0	07-09-2022	Intraoperative - abdominal
7842025	emre	contig00002	1-c	CARD	Pseudomonas aeruginosa emrE	14461994	0.667585	31	575228	537.18	1239	0	Pseudomonas aeruginosa	100	Pseudomonas aeruginosa	0	07-09-2022	Intraoperative - abdominal
7842025	bass	contig00002	1-c	CARD	basS	14461994	0.667585	31	575228	537.18	1239	0	Pseudomonas aeruginosa	100	Pseudomonas aeruginosa	0	07-09-2022	Intraoperative - abdominal
7842025	basr	contig00002	1-c	CARD	basR	14461994	0.667585	31	575228	537.18	1239	0	Pseudomonas aeruginosa	100	Pseudomonas aeruginosa	0	07-09-2022	Intraoperative - abdominal
7842025	yajc	contig00001	1-c	CARD	YajC	14461994	0.667585	31	575228	537.18	1239	0	Pseudomonas aeruginosa	100	Pseudomonas aeruginosa	0	07-09-2022	Intraoperative - abdominal
7842025	oprn	contig00001	1-c	CARD	OprN	14461994	0.667585	31	575228	537.18	1239	0	Pseudomonas aeruginosa	100	Pseudomonas aeruginosa	0	07-09-2022	Intraoperative - abdominal
7842025	opme	contig00001	1-c	CARD	opmE	14461994	0.667585	31	575228	537.18	1239	0	Pseudomonas aeruginosa	100	Pseudomonas aeruginosa	0	07-09-2022	Intraoperative - abdominal
7842025	opmb	contig00001	1-c	CARD	OpmB	14461994	0.667585	31	575228	537.18	1239	0	Pseudomonas aeruginosa	100	Pseudomonas aeruginosa	0	07-09-2022	Intraoperative - abdominal
7842025	nald	contig00001	1-c	CARD	nalD	14461994	0.667585	31	575228	537.18	1239	0	Pseudomonas aeruginosa	100	Pseudomonas aeruginosa	0	07-09-2022	Intraoperative - abdominal
7842025	nalc	contig00001	1-c	CARD	nalC	14461994	0.667585	31	575228	537.18	1239	0	Pseudomonas aeruginosa	100	Pseudomonas aeruginosa	0	07-09-2022	Intraoperative - abdominal
7842025	muxc	contig00001	1-c	CARD	MuxC	14461994	0.667585	31	575228	537.18	1239	0	Pseudomonas aeruginosa	100	Pseudomonas aeruginosa	0	07-09-2022	Intraoperative - abdominal
7842025	muxb	contig00001	1-c	CARD	MuxB	14461994	0.667585	31	575228	537.18	1239	0	Pseudomonas aeruginosa	100	Pseudomonas aeruginosa	0	07-09-2022	Intraoperative - abdominal
7842025	muxa	contig00001	1-c	CARD	MuxA	14461994	0.667585	31	575228	537.18	1239	0	Pseudomonas aeruginosa	100	Pseudomonas aeruginosa	0	07-09-2022	Intraoperative - abdominal
7842025	mext	contig00001	1-c	CARD	MexT	14461994	0.667585	31	575228	537.18	1239	0	Pseudomonas aeruginosa	100	Pseudomonas aeruginosa	0	07-09-2022	Intraoperative - abdominal
7842025	mexs	contig00001	1-c	CARD	MexS	14461994	0.667585	31	575228	537.18	1239	0	Pseudomonas aeruginosa	100	Pseudomonas aeruginosa	0	07-09-2022	Intraoperative - abdominal
7842025	mexq	contig00001	1-c	CARD	mexQ	14461994	0.667585	31	575228	537.18	1239	0	Pseudomonas aeruginosa	100	Pseudomonas aeruginosa	0	07-09-2022	Intraoperative - abdominal
7842025	mexp	contig00001	1-c	CARD	mexP	14461994	0.667585	31	575228	537.18	1239	0	Pseudomonas aeruginosa	100	Pseudomonas aeruginosa	0	07-09-2022	Intraoperative - abdominal
7842025	mexl	contig00001	1-c	CARD	MexL	14461994	0.667585	31	575228	537.18	1239	0	Pseudomonas aeruginosa	100	Pseudomonas aeruginosa	0	07-09-2022	Intraoperative - abdominal
7842025	mexk	contig00001	1-c	CARD	MexK	14461994	0.667585	31	575228	537.18	1239	0	Pseudomonas aeruginosa	100	Pseudomonas aeruginosa	0	07-09-2022	Intraoperative - abdominal
7842025	mexj	contig00001	1-c	CARD	MexJ	14461994	0.667585	31	575228	537.18	1239	0	Pseudomonas aeruginosa	100	Pseudomonas aeruginosa	0	07-09-2022	Intraoperative - abdominal
7842025	mexf	contig00001	1-c	CARD	MexF	14461994	0.667585	31	575228	537.18	1239	0	Pseudomonas aeruginosa	100	Pseudomonas aeruginosa	0	07-09-2022	Intraoperative - abdominal
7842025	mexe	contig00001	1-c	CARD	MexE	14461994	0.667585	31	575228	537.18	1239	0	Pseudomonas aeruginosa	100	Pseudomonas aeruginosa	0	07-09-2022	Intraoperative - abdominal
7842025	cpxr	contig00001	1-c	CARD	Pseudomonas aeruginosa CpxR	14461994	0.667585	31	575228	537.18	1239	0	Pseudomonas aeruginosa	100	Pseudomonas aeruginosa	0	07-09-2022	Intraoperative - abdominal
7842025	cprs	contig00001	1-c	CARD	cprS	14461994	0.667585	31	575228	537.18	1239	0	Pseudomonas aeruginosa	100	Pseudomonas aeruginosa	0	07-09-2022	Intraoperative - abdominal
7842025	cprr	contig00001	1-c	CARD	cprR	14461994	0.667585	31	575228	537.18	1239	0	Pseudomonas aeruginosa	100	Pseudomonas aeruginosa	0	07-09-2022	Intraoperative - abdominal
7842025	arna	contig00001	1-c	CARD	arnA	14461994	0.667585	31	575228	537.18	1239	0	Pseudomonas aeruginosa	100	Pseudomonas aeruginosa	0	07-09-2022	Intraoperative - abdominal
7902735	bass	contig00043	1-c	CARD	basS	14205516	0.666136	75	183409	516.65	3090	0	Pseudomonas aeruginosa	100	Pseudomonas aeruginosa	cluster_9	21-09-2022	Wound
7902735	opmh	contig00042	1-c	CARD	OpmH	14205516	0.666136	75	183409	516.65	3090	0	Pseudomonas aeruginosa	100	Pseudomonas aeruginosa	cluster_9	21-09-2022	Wound
7902735	opmd	contig00035	1-c	CARD	OpmD	14205516	0.666136	75	183409	516.65	3090	0	Pseudomonas aeruginosa	100	Pseudomonas aeruginosa	cluster_9	21-09-2022	Wound
7902735	mexi	contig00035	1-c	CARD	MexI	14205516	0.666136	75	183409	516.65	3090	0	Pseudomonas aeruginosa	100	Pseudomonas aeruginosa	cluster_9	21-09-2022	Wound
7902735	mexh	contig00035	1-c	CARD	MexH	14205516	0.666136	75	183409	516.65	3090	0	Pseudomonas aeruginosa	100	Pseudomonas aeruginosa	cluster_9	21-09-2022	Wound
7902735	mexg	contig00035	1-c	CARD	MexG	14205516	0.666136	75	183409	516.65	3090	0	Pseudomonas aeruginosa	100	Pseudomonas aeruginosa	cluster_9	21-09-2022	Wound
7902735	soxr	contig00033	1-c	CARD	Pseudomonas aeruginosa soxR	14205516	0.666136	75	183409	516.65	3090	0	Pseudomonas aeruginosa	100	Pseudomonas aeruginosa	cluster_9	21-09-2022	Wound
7902735	tric	contig00028	1-c	CARD	TriC	14205516	0.666136	75	183409	516.65	3090	0	Pseudomonas aeruginosa	100	Pseudomonas aeruginosa	cluster_9	21-09-2022	Wound
7902735	trib	contig00028	1-c	CARD	TriB	14205516	0.666136	75	183409	516.65	3090	0	Pseudomonas aeruginosa	100	Pseudomonas aeruginosa	cluster_9	21-09-2022	Wound
7902735	tria	contig00028	1-c	CARD	TriA	14205516	0.666136	75	183409	516.65	3090	0	Pseudomonas aeruginosa	100	Pseudomonas aeruginosa	cluster_9	21-09-2022	Wound
7902735	emre	contig00026	1-c	CARD	Pseudomonas aeruginosa emrE	14205516	0.666136	75	183409	516.65	3090	0	Pseudomonas aeruginosa	100	Pseudomonas aeruginosa	cluster_9	21-09-2022	Wound
7902735	mexz	contig00020	1-c	CARD	MexZ	14205516	0.666136	75	183409	516.65	3090	0	Pseudomonas aeruginosa	100	Pseudomonas aeruginosa	cluster_9	21-09-2022	Wound
7902735	mexy	contig00020	1-c	CARD	mexY	14205516	0.666136	75	183409	516.65	3090	0	Pseudomonas aeruginosa	100	Pseudomonas aeruginosa	cluster_9	21-09-2022	Wound
7902735	pmpm	contig00015	1-c	CARD	PmpM	14205516	0.666136	75	183409	516.65	3090	0	Pseudomonas aeruginosa	100	Pseudomonas aeruginosa	cluster_9	21-09-2022	Wound
7902735	pdc-3	contig00015	2-c	NCBI|CARD	blaPDC-3|PDC-3	14205516	0.666136	75	183409	516.65	3090	0	Pseudomonas aeruginosa	100	Pseudomonas aeruginosa	cluster_9	21-09-2022	Wound
7902735	pao	contig00015	1-c	resfinder	blaPAO	14205516	0.666136	75	183409	516.65	3090	0	Pseudomonas aeruginosa	100	Pseudomonas aeruginosa	cluster_9	21-09-2022	Wound
7902735	mexn	contig00015	1-c	CARD	mexN	14205516	0.666136	75	183409	516.65	3090	0	Pseudomonas aeruginosa	100	Pseudomonas aeruginosa	cluster_9	21-09-2022	Wound
7902735	mexm	contig00015	1-c	CARD	mexM	14205516	0.666136	75	183409	516.65	3090	0	Pseudomonas aeruginosa	100	Pseudomonas aeruginosa	cluster_9	21-09-2022	Wound
7902735	bcr-1	contig00015	1-c	CARD	bcr-1	14205516	0.666136	75	183409	516.65	3090	0	Pseudomonas aeruginosa	100	Pseudomonas aeruginosa	cluster_9	21-09-2022	Wound
7902735	aph(3')-iib	contig00015	3-c	NCBI|resfinder|CARD	aph(3')-IIb|APH(3')-IIb	14205516	0.666136	75	183409	516.65	3090	0	Pseudomonas aeruginosa	100	Pseudomonas aeruginosa	cluster_9	21-09-2022	Wound
7902735	type b nfxb	contig00013	1-c	CARD	Type B NfxB	14205516	0.666136	75	183409	516.65	3090	0	Pseudomonas aeruginosa	100	Pseudomonas aeruginosa	cluster_9	21-09-2022	Wound
7902735	oprj	contig00013	1-c	CARD	OprJ	14205516	0.666136	75	183409	516.65	3090	0	Pseudomonas aeruginosa	100	Pseudomonas aeruginosa	cluster_9	21-09-2022	Wound
7902735	mexd	contig00013	1-c	CARD	MexD	14205516	0.666136	75	183409	516.65	3090	0	Pseudomonas aeruginosa	100	Pseudomonas aeruginosa	cluster_9	21-09-2022	Wound
7902735	mexc	contig00013	1-c	CARD	MexC	14205516	0.666136	75	183409	516.65	3090	0	Pseudomonas aeruginosa	100	Pseudomonas aeruginosa	cluster_9	21-09-2022	Wound
7902735	oprn	contig00012	1-c	CARD	OprN	14205516	0.666136	75	183409	516.65	3090	0	Pseudomonas aeruginosa	100	Pseudomonas aeruginosa	cluster_9	21-09-2022	Wound
7902735	opmb	contig00012	1-c	CARD	OpmB	14205516	0.666136	75	183409	516.65	3090	0	Pseudomonas aeruginosa	100	Pseudomonas aeruginosa	cluster_9	21-09-2022	Wound
7902735	muxc	contig00012	1-c	CARD	MuxC	14205516	0.666136	75	183409	516.65	3090	0	Pseudomonas aeruginosa	100	Pseudomonas aeruginosa	cluster_9	21-09-2022	Wound
7902735	muxb	contig00012	1-c	CARD	MuxB	14205516	0.666136	75	183409	516.65	3090	0	Pseudomonas aeruginosa	100	Pseudomonas aeruginosa	cluster_9	21-09-2022	Wound
7902735	muxa	contig00012	1-c	CARD	MuxA	14205516	0.666136	75	183409	516.65	3090	0	Pseudomonas aeruginosa	100	Pseudomonas aeruginosa	cluster_9	21-09-2022	Wound
7902735	mext	contig00012	1-c	CARD	MexT	14205516	0.666136	75	183409	516.65	3090	0	Pseudomonas aeruginosa	100	Pseudomonas aeruginosa	cluster_9	21-09-2022	Wound
7902735	mexs	contig00012	1-c	CARD	MexS	14205516	0.666136	75	183409	516.65	3090	0	Pseudomonas aeruginosa	100	Pseudomonas aeruginosa	cluster_9	21-09-2022	Wound
7902735	mexf	contig00012	1-c	CARD	MexF	14205516	0.666136	75	183409	516.65	3090	0	Pseudomonas aeruginosa	100	Pseudomonas aeruginosa	cluster_9	21-09-2022	Wound
7902735	mexe	contig00012	1-c	CARD	MexE	14205516	0.666136	75	183409	516.65	3090	0	Pseudomonas aeruginosa	100	Pseudomonas aeruginosa	cluster_9	21-09-2022	Wound
7902735	catb7	contig00011	3-c	NCBI|resfinder|CARD	catB7|Pseudomonas aeruginosa catB7	14205516	0.666136	75	183409	516.65	3090	0	Pseudomonas aeruginosa	100	Pseudomonas aeruginosa	cluster_9	21-09-2022	Wound
7902735	pars	contig00010	1-c	CARD	ParS	14205516	0.666136	75	183409	516.65	3090	0	Pseudomonas aeruginosa	100	Pseudomonas aeruginosa	cluster_9	21-09-2022	Wound
7902735	parr	contig00010	1-c	CARD	ParR	14205516	0.666136	75	183409	516.65	3090	0	Pseudomonas aeruginosa	100	Pseudomonas aeruginosa	cluster_9	21-09-2022	Wound
7902735	mexw	contig00010	1-c	CARD	MexW	14205516	0.666136	75	183409	516.65	3090	0	Pseudomonas aeruginosa	100	Pseudomonas aeruginosa	cluster_9	21-09-2022	Wound
7902735	mexv	contig00010	1-c	CARD	MexV	14205516	0.666136	75	183409	516.65	3090	0	Pseudomonas aeruginosa	100	Pseudomonas aeruginosa	cluster_9	21-09-2022	Wound
7902735	cprs	contig00009	1-c	CARD	cprS	14205516	0.666136	75	183409	516.65	3090	0	Pseudomonas aeruginosa	100	Pseudomonas aeruginosa	cluster_9	21-09-2022	Wound
7902735	cprr	contig00009	1-c	CARD	cprR	14205516	0.666136	75	183409	516.65	3090	0	Pseudomonas aeruginosa	100	Pseudomonas aeruginosa	cluster_9	21-09-2022	Wound
7902735	oxa-486	contig00005	2-c	NCBI|CARD	blaOXA-486|OXA-486	14205516	0.666136	75	183409	516.65	3090	0	Pseudomonas aeruginosa	100	Pseudomonas aeruginosa	cluster_9	21-09-2022	Wound
7902735	rsma	contig00004	1-c	CARD	rsmA	14205516	0.666136	75	183409	516.65	3090	0	Pseudomonas aeruginosa	100	Pseudomonas aeruginosa	cluster_9	21-09-2022	Wound
7902735	fosa	contig00003	3-c	NCBI|resfinder|CARD	fosA|FosA	14205516	0.666136	75	183409	516.65	3090	0	Pseudomonas aeruginosa	100	Pseudomonas aeruginosa	cluster_9	21-09-2022	Wound
7902735	crpp	contig00003	1-c	NCBI	crpP	14205516	0.666136	75	183409	516.65	3090	0	Pseudomonas aeruginosa	100	Pseudomonas aeruginosa	cluster_9	21-09-2022	Wound
7902735	oprm	contig00002	1-c	CARD	OprM	14205516	0.666136	75	183409	516.65	3090	0	Pseudomonas aeruginosa	100	Pseudomonas aeruginosa	cluster_9	21-09-2022	Wound
7902735	opme	contig00002	1-c	CARD	opmE	14205516	0.666136	75	183409	516.65	3090	0	Pseudomonas aeruginosa	100	Pseudomonas aeruginosa	cluster_9	21-09-2022	Wound
7902735	mexr	contig00002	1-c	CARD	MexR	14205516	0.666136	75	183409	516.65	3090	0	Pseudomonas aeruginosa	100	Pseudomonas aeruginosa	cluster_9	21-09-2022	Wound
7902735	mexq	contig00002	1-c	CARD	mexQ	14205516	0.666136	75	183409	516.65	3090	0	Pseudomonas aeruginosa	100	Pseudomonas aeruginosa	cluster_9	21-09-2022	Wound
7902735	mexp	contig00002	1-c	CARD	mexP	14205516	0.666136	75	183409	516.65	3090	0	Pseudomonas aeruginosa	100	Pseudomonas aeruginosa	cluster_9	21-09-2022	Wound
7902735	mexb	contig00002	1-c	CARD	MexB	14205516	0.666136	75	183409	516.65	3090	0	Pseudomonas aeruginosa	100	Pseudomonas aeruginosa	cluster_9	21-09-2022	Wound
7902735	mexa	contig00002	1-c	CARD	MexA	14205516	0.666136	75	183409	516.65	3090	0	Pseudomonas aeruginosa	100	Pseudomonas aeruginosa	cluster_9	21-09-2022	Wound
7902735	cpxr	contig00002	1-c	CARD	Pseudomonas aeruginosa CpxR	14205516	0.666136	75	183409	516.65	3090	0	Pseudomonas aeruginosa	100	Pseudomonas aeruginosa	cluster_9	21-09-2022	Wound
7902735	arna	contig00002	1-c	CARD	arnA	14205516	0.666136	75	183409	516.65	3090	0	Pseudomonas aeruginosa	100	Pseudomonas aeruginosa	cluster_9	21-09-2022	Wound
7902735	yajc	contig00001	1-c	CARD	YajC	14205516	0.666136	75	183409	516.65	3090	0	Pseudomonas aeruginosa	100	Pseudomonas aeruginosa	cluster_9	21-09-2022	Wound
7902735	nald	contig00001	1-c	CARD	nalD	14205516	0.666136	75	183409	516.65	3090	0	Pseudomonas aeruginosa	100	Pseudomonas aeruginosa	cluster_9	21-09-2022	Wound
7902735	nalc	contig00001	1-c	CARD	nalC	14205516	0.666136	75	183409	516.65	3090	0	Pseudomonas aeruginosa	100	Pseudomonas aeruginosa	cluster_9	21-09-2022	Wound
7902735	mexl	contig00001	1-c	CARD	MexL	14205516	0.666136	75	183409	516.65	3090	0	Pseudomonas aeruginosa	100	Pseudomonas aeruginosa	cluster_9	21-09-2022	Wound
7902735	mexk	contig00001	1-c	CARD	MexK	14205516	0.666136	75	183409	516.65	3090	0	Pseudomonas aeruginosa	100	Pseudomonas aeruginosa	cluster_9	21-09-2022	Wound
7902735	mexj	contig00001	1-c	CARD	MexJ	14205516	0.666136	75	183409	516.65	3090	0	Pseudomonas aeruginosa	100	Pseudomonas aeruginosa	cluster_9	21-09-2022	Wound
7967075	oxa-573	contig00044	1-c	CARD	OXA-573	14232604	0.66517	118	235785	515.69	1205	0	Pseudomonas aeruginosa	100	Pseudomonas aeruginosa	cluster_12	28-09-2022	Bronchoalveolar lavage
7967075	crpp	contig00039	1-c	NCBI	crpP	14232604	0.66517	118	235785	515.69	1205	0	Pseudomonas aeruginosa	100	Pseudomonas aeruginosa	cluster_12	28-09-2022	Bronchoalveolar lavage
7967075	pdc-113	contig00034	2-c	NCBI|CARD	blaPDC-113|PDC-113	14232604	0.66517	118	235785	515.69	1205	0	Pseudomonas aeruginosa	100	Pseudomonas aeruginosa	cluster_12	28-09-2022	Bronchoalveolar lavage
7967075	pao	contig00034	1-c	resfinder	blaPAO	14232604	0.66517	118	235785	515.69	1205	0	Pseudomonas aeruginosa	100	Pseudomonas aeruginosa	cluster_12	28-09-2022	Bronchoalveolar lavage
7967075	bcr-1	contig00034	1-c	CARD	bcr-1	14232604	0.66517	118	235785	515.69	1205	0	Pseudomonas aeruginosa	100	Pseudomonas aeruginosa	cluster_12	28-09-2022	Bronchoalveolar lavage
7967075	aph(3')-iib	contig00034	3-c	NCBI|resfinder|CARD	aph(3')-IIb|APH(3')-IIb	14232604	0.66517	118	235785	515.69	1205	0	Pseudomonas aeruginosa	100	Pseudomonas aeruginosa	cluster_12	28-09-2022	Bronchoalveolar lavage
7967075	opmd	contig00028	1-c	CARD	OpmD	14232604	0.66517	118	235785	515.69	1205	0	Pseudomonas aeruginosa	100	Pseudomonas aeruginosa	cluster_12	28-09-2022	Bronchoalveolar lavage
7967075	mexi	contig00028	1-c	CARD	MexI	14232604	0.66517	118	235785	515.69	1205	0	Pseudomonas aeruginosa	100	Pseudomonas aeruginosa	cluster_12	28-09-2022	Bronchoalveolar lavage
7967075	mexh	contig00028	1-c	CARD	MexH	14232604	0.66517	118	235785	515.69	1205	0	Pseudomonas aeruginosa	100	Pseudomonas aeruginosa	cluster_12	28-09-2022	Bronchoalveolar lavage
7967075	mexg	contig00028	1-c	CARD	MexG	14232604	0.66517	118	235785	515.69	1205	0	Pseudomonas aeruginosa	100	Pseudomonas aeruginosa	cluster_12	28-09-2022	Bronchoalveolar lavage
7967075	emre	contig00025	1-c	CARD	Pseudomonas aeruginosa emrE	14232604	0.66517	118	235785	515.69	1205	0	Pseudomonas aeruginosa	100	Pseudomonas aeruginosa	cluster_12	28-09-2022	Bronchoalveolar lavage
7967075	mexn	contig00022	1-c	CARD	mexN	14232604	0.66517	118	235785	515.69	1205	0	Pseudomonas aeruginosa	100	Pseudomonas aeruginosa	cluster_12	28-09-2022	Bronchoalveolar lavage
7967075	mexm	contig00022	1-c	CARD	mexM	14232604	0.66517	118	235785	515.69	1205	0	Pseudomonas aeruginosa	100	Pseudomonas aeruginosa	cluster_12	28-09-2022	Bronchoalveolar lavage
7967075	type b nfxb	contig00021	1-c	CARD	Type B NfxB	14232604	0.66517	118	235785	515.69	1205	0	Pseudomonas aeruginosa	100	Pseudomonas aeruginosa	cluster_12	28-09-2022	Bronchoalveolar lavage
7967075	oprj	contig00021	1-c	CARD	OprJ	14232604	0.66517	118	235785	515.69	1205	0	Pseudomonas aeruginosa	100	Pseudomonas aeruginosa	cluster_12	28-09-2022	Bronchoalveolar lavage
7967075	mexd	contig00021	1-c	CARD	MexD	14232604	0.66517	118	235785	515.69	1205	0	Pseudomonas aeruginosa	100	Pseudomonas aeruginosa	cluster_12	28-09-2022	Bronchoalveolar lavage
7967075	mexc	contig00021	1-c	CARD	MexC	14232604	0.66517	118	235785	515.69	1205	0	Pseudomonas aeruginosa	100	Pseudomonas aeruginosa	cluster_12	28-09-2022	Bronchoalveolar lavage
7967075	cpxr	contig00019	1-c	CARD	Pseudomonas aeruginosa CpxR	14232604	0.66517	118	235785	515.69	1205	0	Pseudomonas aeruginosa	100	Pseudomonas aeruginosa	cluster_12	28-09-2022	Bronchoalveolar lavage
7967075	bass	contig00018	1-c	CARD	basS	14232604	0.66517	118	235785	515.69	1205	0	Pseudomonas aeruginosa	100	Pseudomonas aeruginosa	cluster_12	28-09-2022	Bronchoalveolar lavage
7967075	basr	contig00018	1-c	CARD	basR	14232604	0.66517	118	235785	515.69	1205	0	Pseudomonas aeruginosa	100	Pseudomonas aeruginosa	cluster_12	28-09-2022	Bronchoalveolar lavage
7967075	tric	contig00016	1-c	CARD	TriC	14232604	0.66517	118	235785	515.69	1205	0	Pseudomonas aeruginosa	100	Pseudomonas aeruginosa	cluster_12	28-09-2022	Bronchoalveolar lavage
7967075	trib	contig00016	1-c	CARD	TriB	14232604	0.66517	118	235785	515.69	1205	0	Pseudomonas aeruginosa	100	Pseudomonas aeruginosa	cluster_12	28-09-2022	Bronchoalveolar lavage
7967075	tria	contig00016	1-c	CARD	TriA	14232604	0.66517	118	235785	515.69	1205	0	Pseudomonas aeruginosa	100	Pseudomonas aeruginosa	cluster_12	28-09-2022	Bronchoalveolar lavage
7967075	pmpm	contig00015	1-c	CARD	PmpM	14232604	0.66517	118	235785	515.69	1205	0	Pseudomonas aeruginosa	100	Pseudomonas aeruginosa	cluster_12	28-09-2022	Bronchoalveolar lavage
7967075	soxr	contig00014	1-c	CARD	Pseudomonas aeruginosa soxR	14232604	0.66517	118	235785	515.69	1205	0	Pseudomonas aeruginosa	100	Pseudomonas aeruginosa	cluster_12	28-09-2022	Bronchoalveolar lavage
7967075	mexw	contig00012	1-c	CARD	MexW	14232604	0.66517	118	235785	515.69	1205	0	Pseudomonas aeruginosa	100	Pseudomonas aeruginosa	cluster_12	28-09-2022	Bronchoalveolar lavage
7967075	mexv	contig00012	1-c	CARD	MexV	14232604	0.66517	118	235785	515.69	1205	0	Pseudomonas aeruginosa	100	Pseudomonas aeruginosa	cluster_12	28-09-2022	Bronchoalveolar lavage
7967075	cprs	contig00010	1-c	CARD	cprS	14232604	0.66517	118	235785	515.69	1205	0	Pseudomonas aeruginosa	100	Pseudomonas aeruginosa	cluster_12	28-09-2022	Bronchoalveolar lavage
7967075	cprr	contig00010	1-c	CARD	cprR	14232604	0.66517	118	235785	515.69	1205	0	Pseudomonas aeruginosa	100	Pseudomonas aeruginosa	cluster_12	28-09-2022	Bronchoalveolar lavage
7967075	opmh	contig00009	1-c	CARD	OpmH	14232604	0.66517	118	235785	515.69	1205	0	Pseudomonas aeruginosa	100	Pseudomonas aeruginosa	cluster_12	28-09-2022	Bronchoalveolar lavage
7967075	oxa-494	contig00008	2-c	NCBI|CARD	blaOXA-494|OXA-494	14232604	0.66517	118	235785	515.69	1205	0	Pseudomonas aeruginosa	100	Pseudomonas aeruginosa	cluster_12	28-09-2022	Bronchoalveolar lavage
7967075	mexz	contig00007	1-c	CARD	MexZ	14232604	0.66517	118	235785	515.69	1205	0	Pseudomonas aeruginosa	100	Pseudomonas aeruginosa	cluster_12	28-09-2022	Bronchoalveolar lavage
7967075	mexy	contig00007	1-c	CARD	mexY	14232604	0.66517	118	235785	515.69	1205	0	Pseudomonas aeruginosa	100	Pseudomonas aeruginosa	cluster_12	28-09-2022	Bronchoalveolar lavage
7967075	fosa	contig00007	3-c	NCBI|resfinder|CARD	fosA|FosA	14232604	0.66517	118	235785	515.69	1205	0	Pseudomonas aeruginosa	100	Pseudomonas aeruginosa	cluster_12	28-09-2022	Bronchoalveolar lavage
7967075	rsma	contig00003	1-c	CARD	rsmA	14232604	0.66517	118	235785	515.69	1205	0	Pseudomonas aeruginosa	100	Pseudomonas aeruginosa	cluster_12	28-09-2022	Bronchoalveolar lavage
7967075	pars	contig00003	1-c	CARD	ParS	14232604	0.66517	118	235785	515.69	1205	0	Pseudomonas aeruginosa	100	Pseudomonas aeruginosa	cluster_12	28-09-2022	Bronchoalveolar lavage
7967075	parr	contig00003	1-c	CARD	ParR	14232604	0.66517	118	235785	515.69	1205	0	Pseudomonas aeruginosa	100	Pseudomonas aeruginosa	cluster_12	28-09-2022	Bronchoalveolar lavage
7967075	catb7	contig00003	3-c	NCBI|resfinder|CARD	catB7|Pseudomonas aeruginosa catB7	14232604	0.66517	118	235785	515.69	1205	0	Pseudomonas aeruginosa	100	Pseudomonas aeruginosa	cluster_12	28-09-2022	Bronchoalveolar lavage
7967075	oprn	contig00002	1-c	CARD	OprN	14232604	0.66517	118	235785	515.69	1205	0	Pseudomonas aeruginosa	100	Pseudomonas aeruginosa	cluster_12	28-09-2022	Bronchoalveolar lavage
7967075	oprm	contig00002	1-c	CARD	OprM	14232604	0.66517	118	235785	515.69	1205	0	Pseudomonas aeruginosa	100	Pseudomonas aeruginosa	cluster_12	28-09-2022	Bronchoalveolar lavage
7967075	opmb	contig00002	1-c	CARD	OpmB	14232604	0.66517	118	235785	515.69	1205	0	Pseudomonas aeruginosa	100	Pseudomonas aeruginosa	cluster_12	28-09-2022	Bronchoalveolar lavage
7967075	muxc	contig00002	1-c	CARD	MuxC	14232604	0.66517	118	235785	515.69	1205	0	Pseudomonas aeruginosa	100	Pseudomonas aeruginosa	cluster_12	28-09-2022	Bronchoalveolar lavage
7967075	muxb	contig00002	1-c	CARD	MuxB	14232604	0.66517	118	235785	515.69	1205	0	Pseudomonas aeruginosa	100	Pseudomonas aeruginosa	cluster_12	28-09-2022	Bronchoalveolar lavage
7967075	muxa	contig00002	1-c	CARD	MuxA	14232604	0.66517	118	235785	515.69	1205	0	Pseudomonas aeruginosa	100	Pseudomonas aeruginosa	cluster_12	28-09-2022	Bronchoalveolar lavage
7967075	mext	contig00002	1-c	CARD	MexT	14232604	0.66517	118	235785	515.69	1205	0	Pseudomonas aeruginosa	100	Pseudomonas aeruginosa	cluster_12	28-09-2022	Bronchoalveolar lavage
7967075	mexs	contig00002	1-c	CARD	MexS	14232604	0.66517	118	235785	515.69	1205	0	Pseudomonas aeruginosa	100	Pseudomonas aeruginosa	cluster_12	28-09-2022	Bronchoalveolar lavage
7967075	mexr	contig00002	1-c	CARD	MexR	14232604	0.66517	118	235785	515.69	1205	0	Pseudomonas aeruginosa	100	Pseudomonas aeruginosa	cluster_12	28-09-2022	Bronchoalveolar lavage
7967075	mexf	contig00002	1-c	CARD	MexF	14232604	0.66517	118	235785	515.69	1205	0	Pseudomonas aeruginosa	100	Pseudomonas aeruginosa	cluster_12	28-09-2022	Bronchoalveolar lavage
7967075	mexe	contig00002	1-c	CARD	MexE	14232604	0.66517	118	235785	515.69	1205	0	Pseudomonas aeruginosa	100	Pseudomonas aeruginosa	cluster_12	28-09-2022	Bronchoalveolar lavage
7967075	mexb	contig00002	1-c	CARD	MexB	14232604	0.66517	118	235785	515.69	1205	0	Pseudomonas aeruginosa	100	Pseudomonas aeruginosa	cluster_12	28-09-2022	Bronchoalveolar lavage
7967075	mexa	contig00002	1-c	CARD	MexA	14232604	0.66517	118	235785	515.69	1205	0	Pseudomonas aeruginosa	100	Pseudomonas aeruginosa	cluster_12	28-09-2022	Bronchoalveolar lavage
7967075	yajc	contig00001	1-c	CARD	YajC	14232604	0.66517	118	235785	515.69	1205	0	Pseudomonas aeruginosa	100	Pseudomonas aeruginosa	cluster_12	28-09-2022	Bronchoalveolar lavage
7967075	opme	contig00001	1-c	CARD	opmE	14232604	0.66517	118	235785	515.69	1205	0	Pseudomonas aeruginosa	100	Pseudomonas aeruginosa	cluster_12	28-09-2022	Bronchoalveolar lavage
7967075	nald	contig00001	1-c	CARD	nalD	14232604	0.66517	118	235785	515.69	1205	0	Pseudomonas aeruginosa	100	Pseudomonas aeruginosa	cluster_12	28-09-2022	Bronchoalveolar lavage
7967075	nalc	contig00001	1-c	CARD	nalC	14232604	0.66517	118	235785	515.69	1205	0	Pseudomonas aeruginosa	100	Pseudomonas aeruginosa	cluster_12	28-09-2022	Bronchoalveolar lavage
7967075	mexq	contig00001	1-c	CARD	mexQ	14232604	0.66517	118	235785	515.69	1205	0	Pseudomonas aeruginosa	100	Pseudomonas aeruginosa	cluster_12	28-09-2022	Bronchoalveolar lavage
7967075	mexp	contig00001	1-c	CARD	mexP	14232604	0.66517	118	235785	515.69	1205	0	Pseudomonas aeruginosa	100	Pseudomonas aeruginosa	cluster_12	28-09-2022	Bronchoalveolar lavage
7967075	mexl	contig00001	1-c	CARD	MexL	14232604	0.66517	118	235785	515.69	1205	0	Pseudomonas aeruginosa	100	Pseudomonas aeruginosa	cluster_12	28-09-2022	Bronchoalveolar lavage
7967075	mexk	contig00001	1-c	CARD	MexK	14232604	0.66517	118	235785	515.69	1205	0	Pseudomonas aeruginosa	100	Pseudomonas aeruginosa	cluster_12	28-09-2022	Bronchoalveolar lavage
7967075	mexj	contig00001	1-c	CARD	MexJ	14232604	0.66517	118	235785	515.69	1205	0	Pseudomonas aeruginosa	100	Pseudomonas aeruginosa	cluster_12	28-09-2022	Bronchoalveolar lavage
7967075	arna	contig00001	1-c	CARD	arnA	14232604	0.66517	118	235785	515.69	1205	0	Pseudomonas aeruginosa	100	Pseudomonas aeruginosa	cluster_12	28-09-2022	Bronchoalveolar lavage
7967075	armr	contig00001	1-c	CARD	ArmR	14232604	0.66517	118	235785	515.69	1205	0	Pseudomonas aeruginosa	100	Pseudomonas aeruginosa	cluster_12	28-09-2022	Bronchoalveolar lavage
8012996	oxa-573	contig00039	1-c	CARD	OXA-573	8487896	0.664836	249	260003	294.35	1205	0	Pseudomonas aeruginosa	100	Pseudomonas aeruginosa	cluster_12	05-10-2022	Bronchoalveolar lavage
8012996	crpp	contig00037	1-c	NCBI	crpP	8487896	0.664836	249	260003	294.35	1205	0	Pseudomonas aeruginosa	100	Pseudomonas aeruginosa	cluster_12	05-10-2022	Bronchoalveolar lavage
8012996	opmd	contig00026	1-c	CARD	OpmD	8487896	0.664836	249	260003	294.35	1205	0	Pseudomonas aeruginosa	100	Pseudomonas aeruginosa	cluster_12	05-10-2022	Bronchoalveolar lavage
8012996	mexi	contig00026	1-c	CARD	MexI	8487896	0.664836	249	260003	294.35	1205	0	Pseudomonas aeruginosa	100	Pseudomonas aeruginosa	cluster_12	05-10-2022	Bronchoalveolar lavage
8012996	mexh	contig00026	1-c	CARD	MexH	8487896	0.664836	249	260003	294.35	1205	0	Pseudomonas aeruginosa	100	Pseudomonas aeruginosa	cluster_12	05-10-2022	Bronchoalveolar lavage
8012996	mexg	contig00026	1-c	CARD	MexG	8487896	0.664836	249	260003	294.35	1205	0	Pseudomonas aeruginosa	100	Pseudomonas aeruginosa	cluster_12	05-10-2022	Bronchoalveolar lavage
8012996	emre	contig00022	1-c	CARD	Pseudomonas aeruginosa emrE	8487896	0.664836	249	260003	294.35	1205	0	Pseudomonas aeruginosa	100	Pseudomonas aeruginosa	cluster_12	05-10-2022	Bronchoalveolar lavage
8012996	bass	contig00019	1-c	CARD	basS	8487896	0.664836	249	260003	294.35	1205	0	Pseudomonas aeruginosa	100	Pseudomonas aeruginosa	cluster_12	05-10-2022	Bronchoalveolar lavage
8012996	basr	contig00019	1-c	CARD	basR	8487896	0.664836	249	260003	294.35	1205	0	Pseudomonas aeruginosa	100	Pseudomonas aeruginosa	cluster_12	05-10-2022	Bronchoalveolar lavage
8012996	cpxr	contig00018	1-c	CARD	Pseudomonas aeruginosa CpxR	8487896	0.664836	249	260003	294.35	1205	0	Pseudomonas aeruginosa	100	Pseudomonas aeruginosa	cluster_12	05-10-2022	Bronchoalveolar lavage
8012996	tric	contig00017	1-c	CARD	TriC	8487896	0.664836	249	260003	294.35	1205	0	Pseudomonas aeruginosa	100	Pseudomonas aeruginosa	cluster_12	05-10-2022	Bronchoalveolar lavage
8012996	trib	contig00017	1-c	CARD	TriB	8487896	0.664836	249	260003	294.35	1205	0	Pseudomonas aeruginosa	100	Pseudomonas aeruginosa	cluster_12	05-10-2022	Bronchoalveolar lavage
8012996	tria	contig00017	1-c	CARD	TriA	8487896	0.664836	249	260003	294.35	1205	0	Pseudomonas aeruginosa	100	Pseudomonas aeruginosa	cluster_12	05-10-2022	Bronchoalveolar lavage
8012996	soxr	contig00015	1-c	CARD	Pseudomonas aeruginosa soxR	8487896	0.664836	249	260003	294.35	1205	0	Pseudomonas aeruginosa	100	Pseudomonas aeruginosa	cluster_12	05-10-2022	Bronchoalveolar lavage
8012996	type b nfxb	contig00014	1-c	CARD	Type B NfxB	8487896	0.664836	249	260003	294.35	1205	0	Pseudomonas aeruginosa	100	Pseudomonas aeruginosa	cluster_12	05-10-2022	Bronchoalveolar lavage
8012996	oprj	contig00014	1-c	CARD	OprJ	8487896	0.664836	249	260003	294.35	1205	0	Pseudomonas aeruginosa	100	Pseudomonas aeruginosa	cluster_12	05-10-2022	Bronchoalveolar lavage
8012996	mexd	contig00014	1-c	CARD	MexD	8487896	0.664836	249	260003	294.35	1205	0	Pseudomonas aeruginosa	100	Pseudomonas aeruginosa	cluster_12	05-10-2022	Bronchoalveolar lavage
8012996	mexc	contig00014	1-c	CARD	MexC	8487896	0.664836	249	260003	294.35	1205	0	Pseudomonas aeruginosa	100	Pseudomonas aeruginosa	cluster_12	05-10-2022	Bronchoalveolar lavage
8012996	opmh	contig00013	1-c	CARD	OpmH	8487896	0.664836	249	260003	294.35	1205	0	Pseudomonas aeruginosa	100	Pseudomonas aeruginosa	cluster_12	05-10-2022	Bronchoalveolar lavage
8012996	cprs	contig00011	1-c	CARD	cprS	8487896	0.664836	249	260003	294.35	1205	0	Pseudomonas aeruginosa	100	Pseudomonas aeruginosa	cluster_12	05-10-2022	Bronchoalveolar lavage
8012996	cprr	contig00011	1-c	CARD	cprR	8487896	0.664836	249	260003	294.35	1205	0	Pseudomonas aeruginosa	100	Pseudomonas aeruginosa	cluster_12	05-10-2022	Bronchoalveolar lavage
8012996	mexz	contig00009	1-c	CARD	MexZ	8487896	0.664836	249	260003	294.35	1205	0	Pseudomonas aeruginosa	100	Pseudomonas aeruginosa	cluster_12	05-10-2022	Bronchoalveolar lavage
8012996	mexy	contig00009	1-c	CARD	mexY	8487896	0.664836	249	260003	294.35	1205	0	Pseudomonas aeruginosa	100	Pseudomonas aeruginosa	cluster_12	05-10-2022	Bronchoalveolar lavage
8012996	pmpm	contig00008	1-c	CARD	PmpM	8487896	0.664836	249	260003	294.35	1205	0	Pseudomonas aeruginosa	100	Pseudomonas aeruginosa	cluster_12	05-10-2022	Bronchoalveolar lavage
8012996	oxa-494	contig00008	2-c	NCBI|CARD	blaOXA-494|OXA-494	8487896	0.664836	249	260003	294.35	1205	0	Pseudomonas aeruginosa	100	Pseudomonas aeruginosa	cluster_12	05-10-2022	Bronchoalveolar lavage
8012996	mexn	contig00008	1-c	CARD	mexN	8487896	0.664836	249	260003	294.35	1205	0	Pseudomonas aeruginosa	100	Pseudomonas aeruginosa	cluster_12	05-10-2022	Bronchoalveolar lavage
8012996	mexm	contig00008	1-c	CARD	mexM	8487896	0.664836	249	260003	294.35	1205	0	Pseudomonas aeruginosa	100	Pseudomonas aeruginosa	cluster_12	05-10-2022	Bronchoalveolar lavage
8012996	fosa	contig00007	3-c	NCBI|resfinder|CARD	fosA|FosA	8487896	0.664836	249	260003	294.35	1205	0	Pseudomonas aeruginosa	100	Pseudomonas aeruginosa	cluster_12	05-10-2022	Bronchoalveolar lavage
8012996	mexw	contig00006	1-c	CARD	MexW	8487896	0.664836	249	260003	294.35	1205	0	Pseudomonas aeruginosa	100	Pseudomonas aeruginosa	cluster_12	05-10-2022	Bronchoalveolar lavage
8012996	mexv	contig00006	1-c	CARD	MexV	8487896	0.664836	249	260003	294.35	1205	0	Pseudomonas aeruginosa	100	Pseudomonas aeruginosa	cluster_12	05-10-2022	Bronchoalveolar lavage
8012996	oprn	contig00004	1-c	CARD	OprN	8487896	0.664836	249	260003	294.35	1205	0	Pseudomonas aeruginosa	100	Pseudomonas aeruginosa	cluster_12	05-10-2022	Bronchoalveolar lavage
8012996	opmb	contig00004	1-c	CARD	OpmB	8487896	0.664836	249	260003	294.35	1205	0	Pseudomonas aeruginosa	100	Pseudomonas aeruginosa	cluster_12	05-10-2022	Bronchoalveolar lavage
8012996	muxc	contig00004	1-c	CARD	MuxC	8487896	0.664836	249	260003	294.35	1205	0	Pseudomonas aeruginosa	100	Pseudomonas aeruginosa	cluster_12	05-10-2022	Bronchoalveolar lavage
8012996	muxb	contig00004	1-c	CARD	MuxB	8487896	0.664836	249	260003	294.35	1205	0	Pseudomonas aeruginosa	100	Pseudomonas aeruginosa	cluster_12	05-10-2022	Bronchoalveolar lavage
8012996	muxa	contig00004	1-c	CARD	MuxA	8487896	0.664836	249	260003	294.35	1205	0	Pseudomonas aeruginosa	100	Pseudomonas aeruginosa	cluster_12	05-10-2022	Bronchoalveolar lavage
8012996	mext	contig00004	1-c	CARD	MexT	8487896	0.664836	249	260003	294.35	1205	0	Pseudomonas aeruginosa	100	Pseudomonas aeruginosa	cluster_12	05-10-2022	Bronchoalveolar lavage
8012996	mexs	contig00004	1-c	CARD	MexS	8487896	0.664836	249	260003	294.35	1205	0	Pseudomonas aeruginosa	100	Pseudomonas aeruginosa	cluster_12	05-10-2022	Bronchoalveolar lavage
8012996	mexf	contig00004	1-c	CARD	MexF	8487896	0.664836	249	260003	294.35	1205	0	Pseudomonas aeruginosa	100	Pseudomonas aeruginosa	cluster_12	05-10-2022	Bronchoalveolar lavage
8012996	mexe	contig00004	1-c	CARD	MexE	8487896	0.664836	249	260003	294.35	1205	0	Pseudomonas aeruginosa	100	Pseudomonas aeruginosa	cluster_12	05-10-2022	Bronchoalveolar lavage
8012996	rsma	contig00003	1-c	CARD	rsmA	8487896	0.664836	249	260003	294.35	1205	0	Pseudomonas aeruginosa	100	Pseudomonas aeruginosa	cluster_12	05-10-2022	Bronchoalveolar lavage
8012996	catb7	contig00003	3-c	NCBI|resfinder|CARD	catB7|Pseudomonas aeruginosa catB7	8487896	0.664836	249	260003	294.35	1205	0	Pseudomonas aeruginosa	100	Pseudomonas aeruginosa	cluster_12	05-10-2022	Bronchoalveolar lavage
8012996	pars	contig00002	1-c	CARD	ParS	8487896	0.664836	249	260003	294.35	1205	0	Pseudomonas aeruginosa	100	Pseudomonas aeruginosa	cluster_12	05-10-2022	Bronchoalveolar lavage
8012996	parr	contig00002	1-c	CARD	ParR	8487896	0.664836	249	260003	294.35	1205	0	Pseudomonas aeruginosa	100	Pseudomonas aeruginosa	cluster_12	05-10-2022	Bronchoalveolar lavage
8012996	oprm	contig00002	1-c	CARD	OprM	8487896	0.664836	249	260003	294.35	1205	0	Pseudomonas aeruginosa	100	Pseudomonas aeruginosa	cluster_12	05-10-2022	Bronchoalveolar lavage
8012996	mexr	contig00002	1-c	CARD	MexR	8487896	0.664836	249	260003	294.35	1205	0	Pseudomonas aeruginosa	100	Pseudomonas aeruginosa	cluster_12	05-10-2022	Bronchoalveolar lavage
8012996	mexb	contig00002	1-c	CARD	MexB	8487896	0.664836	249	260003	294.35	1205	0	Pseudomonas aeruginosa	100	Pseudomonas aeruginosa	cluster_12	05-10-2022	Bronchoalveolar lavage
8012996	mexa	contig00002	1-c	CARD	MexA	8487896	0.664836	249	260003	294.35	1205	0	Pseudomonas aeruginosa	100	Pseudomonas aeruginosa	cluster_12	05-10-2022	Bronchoalveolar lavage
8012996	yajc	contig00001	1-c	CARD	YajC	8487896	0.664836	249	260003	294.35	1205	0	Pseudomonas aeruginosa	100	Pseudomonas aeruginosa	cluster_12	05-10-2022	Bronchoalveolar lavage
8012996	pdc-113	contig00001	2-c	NCBI|CARD	blaPDC-113|PDC-113	8487896	0.664836	249	260003	294.35	1205	0	Pseudomonas aeruginosa	100	Pseudomonas aeruginosa	cluster_12	05-10-2022	Bronchoalveolar lavage
8012996	pao	contig00001	1-c	resfinder	blaPAO	8487896	0.664836	249	260003	294.35	1205	0	Pseudomonas aeruginosa	100	Pseudomonas aeruginosa	cluster_12	05-10-2022	Bronchoalveolar lavage
8012996	opme	contig00001	1-c	CARD	opmE	8487896	0.664836	249	260003	294.35	1205	0	Pseudomonas aeruginosa	100	Pseudomonas aeruginosa	cluster_12	05-10-2022	Bronchoalveolar lavage
8012996	nald	contig00001	1-c	CARD	nalD	8487896	0.664836	249	260003	294.35	1205	0	Pseudomonas aeruginosa	100	Pseudomonas aeruginosa	cluster_12	05-10-2022	Bronchoalveolar lavage
8012996	nalc	contig00001	1-c	CARD	nalC	8487896	0.664836	249	260003	294.35	1205	0	Pseudomonas aeruginosa	100	Pseudomonas aeruginosa	cluster_12	05-10-2022	Bronchoalveolar lavage
8012996	mexq	contig00001	1-c	CARD	mexQ	8487896	0.664836	249	260003	294.35	1205	0	Pseudomonas aeruginosa	100	Pseudomonas aeruginosa	cluster_12	05-10-2022	Bronchoalveolar lavage
8012996	mexp	contig00001	1-c	CARD	mexP	8487896	0.664836	249	260003	294.35	1205	0	Pseudomonas aeruginosa	100	Pseudomonas aeruginosa	cluster_12	05-10-2022	Bronchoalveolar lavage
8012996	mexl	contig00001	1-c	CARD	MexL	8487896	0.664836	249	260003	294.35	1205	0	Pseudomonas aeruginosa	100	Pseudomonas aeruginosa	cluster_12	05-10-2022	Bronchoalveolar lavage
8012996	mexk	contig00001	1-c	CARD	MexK	8487896	0.664836	249	260003	294.35	1205	0	Pseudomonas aeruginosa	100	Pseudomonas aeruginosa	cluster_12	05-10-2022	Bronchoalveolar lavage
8012996	mexj	contig00001	1-c	CARD	MexJ	8487896	0.664836	249	260003	294.35	1205	0	Pseudomonas aeruginosa	100	Pseudomonas aeruginosa	cluster_12	05-10-2022	Bronchoalveolar lavage
8012996	bcr-1	contig00001	1-c	CARD	bcr-1	8487896	0.664836	249	260003	294.35	1205	0	Pseudomonas aeruginosa	100	Pseudomonas aeruginosa	cluster_12	05-10-2022	Bronchoalveolar lavage
8012996	arna	contig00001	1-c	CARD	arnA	8487896	0.664836	249	260003	294.35	1205	0	Pseudomonas aeruginosa	100	Pseudomonas aeruginosa	cluster_12	05-10-2022	Bronchoalveolar lavage
8012996	armr	contig00001	1-c	CARD	ArmR	8487896	0.664836	249	260003	294.35	1205	0	Pseudomonas aeruginosa	100	Pseudomonas aeruginosa	cluster_12	05-10-2022	Bronchoalveolar lavage
8012996	aph(3')-iib	contig00001	3-c	NCBI|resfinder|CARD	aph(3')-IIb|APH(3')-IIb	8487896	0.664836	249	260003	294.35	1205	0	Pseudomonas aeruginosa	100	Pseudomonas aeruginosa	cluster_12	05-10-2022	Bronchoalveolar lavage
8041557	opmd	contig00017	1-c	CARD	OpmD	27786442	0.666611	37	452155	1027.01	3090	0	Pseudomonas aeruginosa	100	Pseudomonas aeruginosa	cluster_9	05-10-2022	Bronchoalveolar lavage
8041557	mexi	contig00017	1-c	CARD	MexI	27786442	0.666611	37	452155	1027.01	3090	0	Pseudomonas aeruginosa	100	Pseudomonas aeruginosa	cluster_9	05-10-2022	Bronchoalveolar lavage
8041557	mexh	contig00017	1-c	CARD	MexH	27786442	0.666611	37	452155	1027.01	3090	0	Pseudomonas aeruginosa	100	Pseudomonas aeruginosa	cluster_9	05-10-2022	Bronchoalveolar lavage
8041557	mexg	contig00017	1-c	CARD	MexG	27786442	0.666611	37	452155	1027.01	3090	0	Pseudomonas aeruginosa	100	Pseudomonas aeruginosa	cluster_9	05-10-2022	Bronchoalveolar lavage
8041557	rsma	contig00013	1-c	CARD	rsmA	27786442	0.666611	37	452155	1027.01	3090	0	Pseudomonas aeruginosa	100	Pseudomonas aeruginosa	cluster_9	05-10-2022	Bronchoalveolar lavage
8041557	pdc-3	contig00013	2-c	NCBI|CARD	blaPDC-3|PDC-3	27786442	0.666611	37	452155	1027.01	3090	0	Pseudomonas aeruginosa	100	Pseudomonas aeruginosa	cluster_9	05-10-2022	Bronchoalveolar lavage
8041557	pao	contig00013	1-c	resfinder	blaPAO	27786442	0.666611	37	452155	1027.01	3090	0	Pseudomonas aeruginosa	100	Pseudomonas aeruginosa	cluster_9	05-10-2022	Bronchoalveolar lavage
8041557	bcr-1	contig00013	1-c	CARD	bcr-1	27786442	0.666611	37	452155	1027.01	3090	0	Pseudomonas aeruginosa	100	Pseudomonas aeruginosa	cluster_9	05-10-2022	Bronchoalveolar lavage
8041557	aph(3')-iib	contig00013	3-c	NCBI|resfinder|CARD	aph(3')-IIb|APH(3')-IIb	27786442	0.666611	37	452155	1027.01	3090	0	Pseudomonas aeruginosa	100	Pseudomonas aeruginosa	cluster_9	05-10-2022	Bronchoalveolar lavage
8041557	catb7	contig00011	3-c	NCBI|resfinder|CARD	catB7|Pseudomonas aeruginosa catB7	27786442	0.666611	37	452155	1027.01	3090	0	Pseudomonas aeruginosa	100	Pseudomonas aeruginosa	cluster_9	05-10-2022	Bronchoalveolar lavage
8041557	pmpm	contig00010	1-c	CARD	PmpM	27786442	0.666611	37	452155	1027.01	3090	0	Pseudomonas aeruginosa	100	Pseudomonas aeruginosa	cluster_9	05-10-2022	Bronchoalveolar lavage
8041557	mexn	contig00010	1-c	CARD	mexN	27786442	0.666611	37	452155	1027.01	3090	0	Pseudomonas aeruginosa	100	Pseudomonas aeruginosa	cluster_9	05-10-2022	Bronchoalveolar lavage
8041557	mexm	contig00010	1-c	CARD	mexM	27786442	0.666611	37	452155	1027.01	3090	0	Pseudomonas aeruginosa	100	Pseudomonas aeruginosa	cluster_9	05-10-2022	Bronchoalveolar lavage
8041557	fosa	contig00008	3-c	NCBI|resfinder|CARD	fosA|FosA	27786442	0.666611	37	452155	1027.01	3090	0	Pseudomonas aeruginosa	100	Pseudomonas aeruginosa	cluster_9	05-10-2022	Bronchoalveolar lavage
8041557	crpp	contig00008	1-c	NCBI	crpP	27786442	0.666611	37	452155	1027.01	3090	0	Pseudomonas aeruginosa	100	Pseudomonas aeruginosa	cluster_9	05-10-2022	Bronchoalveolar lavage
8041557	pars	contig00006	1-c	CARD	ParS	27786442	0.666611	37	452155	1027.01	3090	0	Pseudomonas aeruginosa	100	Pseudomonas aeruginosa	cluster_9	05-10-2022	Bronchoalveolar lavage
8041557	parr	contig00006	1-c	CARD	ParR	27786442	0.666611	37	452155	1027.01	3090	0	Pseudomonas aeruginosa	100	Pseudomonas aeruginosa	cluster_9	05-10-2022	Bronchoalveolar lavage
8041557	oprn	contig00005	1-c	CARD	OprN	27786442	0.666611	37	452155	1027.01	3090	0	Pseudomonas aeruginosa	100	Pseudomonas aeruginosa	cluster_9	05-10-2022	Bronchoalveolar lavage
8041557	opmb	contig00005	1-c	CARD	OpmB	27786442	0.666611	37	452155	1027.01	3090	0	Pseudomonas aeruginosa	100	Pseudomonas aeruginosa	cluster_9	05-10-2022	Bronchoalveolar lavage
8041557	muxc	contig00005	1-c	CARD	MuxC	27786442	0.666611	37	452155	1027.01	3090	0	Pseudomonas aeruginosa	100	Pseudomonas aeruginosa	cluster_9	05-10-2022	Bronchoalveolar lavage
8041557	muxb	contig00005	1-c	CARD	MuxB	27786442	0.666611	37	452155	1027.01	3090	0	Pseudomonas aeruginosa	100	Pseudomonas aeruginosa	cluster_9	05-10-2022	Bronchoalveolar lavage
8041557	muxa	contig00005	1-c	CARD	MuxA	27786442	0.666611	37	452155	1027.01	3090	0	Pseudomonas aeruginosa	100	Pseudomonas aeruginosa	cluster_9	05-10-2022	Bronchoalveolar lavage
8041557	mext	contig00005	1-c	CARD	MexT	27786442	0.666611	37	452155	1027.01	3090	0	Pseudomonas aeruginosa	100	Pseudomonas aeruginosa	cluster_9	05-10-2022	Bronchoalveolar lavage
8041557	mexs	contig00005	1-c	CARD	MexS	27786442	0.666611	37	452155	1027.01	3090	0	Pseudomonas aeruginosa	100	Pseudomonas aeruginosa	cluster_9	05-10-2022	Bronchoalveolar lavage
8041557	mexf	contig00005	1-c	CARD	MexF	27786442	0.666611	37	452155	1027.01	3090	0	Pseudomonas aeruginosa	100	Pseudomonas aeruginosa	cluster_9	05-10-2022	Bronchoalveolar lavage
8041557	mexe	contig00005	1-c	CARD	MexE	27786442	0.666611	37	452155	1027.01	3090	0	Pseudomonas aeruginosa	100	Pseudomonas aeruginosa	cluster_9	05-10-2022	Bronchoalveolar lavage
8041557	type b nfxb	contig00004	1-c	CARD	Type B NfxB	27786442	0.666611	37	452155	1027.01	3090	0	Pseudomonas aeruginosa	100	Pseudomonas aeruginosa	cluster_9	05-10-2022	Bronchoalveolar lavage
8041557	soxr	contig00004	1-c	CARD	Pseudomonas aeruginosa soxR	27786442	0.666611	37	452155	1027.01	3090	0	Pseudomonas aeruginosa	100	Pseudomonas aeruginosa	cluster_9	05-10-2022	Bronchoalveolar lavage
8041557	oprj	contig00004	1-c	CARD	OprJ	27786442	0.666611	37	452155	1027.01	3090	0	Pseudomonas aeruginosa	100	Pseudomonas aeruginosa	cluster_9	05-10-2022	Bronchoalveolar lavage
8041557	mexz	contig00004	1-c	CARD	MexZ	27786442	0.666611	37	452155	1027.01	3090	0	Pseudomonas aeruginosa	100	Pseudomonas aeruginosa	cluster_9	05-10-2022	Bronchoalveolar lavage
8041557	mexy	contig00004	1-c	CARD	mexY	27786442	0.666611	37	452155	1027.01	3090	0	Pseudomonas aeruginosa	100	Pseudomonas aeruginosa	cluster_9	05-10-2022	Bronchoalveolar lavage
8041557	mexw	contig00004	1-c	CARD	MexW	27786442	0.666611	37	452155	1027.01	3090	0	Pseudomonas aeruginosa	100	Pseudomonas aeruginosa	cluster_9	05-10-2022	Bronchoalveolar lavage
8041557	mexv	contig00004	1-c	CARD	MexV	27786442	0.666611	37	452155	1027.01	3090	0	Pseudomonas aeruginosa	100	Pseudomonas aeruginosa	cluster_9	05-10-2022	Bronchoalveolar lavage
8041557	mexd	contig00004	1-c	CARD	MexD	27786442	0.666611	37	452155	1027.01	3090	0	Pseudomonas aeruginosa	100	Pseudomonas aeruginosa	cluster_9	05-10-2022	Bronchoalveolar lavage
8041557	mexc	contig00004	1-c	CARD	MexC	27786442	0.666611	37	452155	1027.01	3090	0	Pseudomonas aeruginosa	100	Pseudomonas aeruginosa	cluster_9	05-10-2022	Bronchoalveolar lavage
8041557	tric	contig00003	1-c	CARD	TriC	27786442	0.666611	37	452155	1027.01	3090	0	Pseudomonas aeruginosa	100	Pseudomonas aeruginosa	cluster_9	05-10-2022	Bronchoalveolar lavage
8041557	trib	contig00003	1-c	CARD	TriB	27786442	0.666611	37	452155	1027.01	3090	0	Pseudomonas aeruginosa	100	Pseudomonas aeruginosa	cluster_9	05-10-2022	Bronchoalveolar lavage
8041557	tria	contig00003	1-c	CARD	TriA	27786442	0.666611	37	452155	1027.01	3090	0	Pseudomonas aeruginosa	100	Pseudomonas aeruginosa	cluster_9	05-10-2022	Bronchoalveolar lavage
8041557	oxa-486	contig00003	2-c	NCBI|CARD	blaOXA-486|OXA-486	27786442	0.666611	37	452155	1027.01	3090	0	Pseudomonas aeruginosa	100	Pseudomonas aeruginosa	cluster_9	05-10-2022	Bronchoalveolar lavage
8041557	oprm	contig00002	1-c	CARD	OprM	27786442	0.666611	37	452155	1027.01	3090	0	Pseudomonas aeruginosa	100	Pseudomonas aeruginosa	cluster_9	05-10-2022	Bronchoalveolar lavage
8041557	opmh	contig00002	1-c	CARD	OpmH	27786442	0.666611	37	452155	1027.01	3090	0	Pseudomonas aeruginosa	100	Pseudomonas aeruginosa	cluster_9	05-10-2022	Bronchoalveolar lavage
8041557	mexr	contig00002	1-c	CARD	MexR	27786442	0.666611	37	452155	1027.01	3090	0	Pseudomonas aeruginosa	100	Pseudomonas aeruginosa	cluster_9	05-10-2022	Bronchoalveolar lavage
8041557	mexb	contig00002	1-c	CARD	MexB	27786442	0.666611	37	452155	1027.01	3090	0	Pseudomonas aeruginosa	100	Pseudomonas aeruginosa	cluster_9	05-10-2022	Bronchoalveolar lavage
8041557	mexa	contig00002	1-c	CARD	MexA	27786442	0.666611	37	452155	1027.01	3090	0	Pseudomonas aeruginosa	100	Pseudomonas aeruginosa	cluster_9	05-10-2022	Bronchoalveolar lavage
8041557	emre	contig00002	1-c	CARD	Pseudomonas aeruginosa emrE	27786442	0.666611	37	452155	1027.01	3090	0	Pseudomonas aeruginosa	100	Pseudomonas aeruginosa	cluster_9	05-10-2022	Bronchoalveolar lavage
8041557	bass	contig00002	1-c	CARD	basS	27786442	0.666611	37	452155	1027.01	3090	0	Pseudomonas aeruginosa	100	Pseudomonas aeruginosa	cluster_9	05-10-2022	Bronchoalveolar lavage
8041557	yajc	contig00001	1-c	CARD	YajC	27786442	0.666611	37	452155	1027.01	3090	0	Pseudomonas aeruginosa	100	Pseudomonas aeruginosa	cluster_9	05-10-2022	Bronchoalveolar lavage
8041557	opme	contig00001	1-c	CARD	opmE	27786442	0.666611	37	452155	1027.01	3090	0	Pseudomonas aeruginosa	100	Pseudomonas aeruginosa	cluster_9	05-10-2022	Bronchoalveolar lavage
8041557	nald	contig00001	1-c	CARD	nalD	27786442	0.666611	37	452155	1027.01	3090	0	Pseudomonas aeruginosa	100	Pseudomonas aeruginosa	cluster_9	05-10-2022	Bronchoalveolar lavage
8041557	nalc	contig00001	1-c	CARD	nalC	27786442	0.666611	37	452155	1027.01	3090	0	Pseudomonas aeruginosa	100	Pseudomonas aeruginosa	cluster_9	05-10-2022	Bronchoalveolar lavage
8041557	mexq	contig00001	1-c	CARD	mexQ	27786442	0.666611	37	452155	1027.01	3090	0	Pseudomonas aeruginosa	100	Pseudomonas aeruginosa	cluster_9	05-10-2022	Bronchoalveolar lavage
8041557	mexp	contig00001	1-c	CARD	mexP	27786442	0.666611	37	452155	1027.01	3090	0	Pseudomonas aeruginosa	100	Pseudomonas aeruginosa	cluster_9	05-10-2022	Bronchoalveolar lavage
8041557	mexl	contig00001	1-c	CARD	MexL	27786442	0.666611	37	452155	1027.01	3090	0	Pseudomonas aeruginosa	100	Pseudomonas aeruginosa	cluster_9	05-10-2022	Bronchoalveolar lavage
8041557	mexk	contig00001	1-c	CARD	MexK	27786442	0.666611	37	452155	1027.01	3090	0	Pseudomonas aeruginosa	100	Pseudomonas aeruginosa	cluster_9	05-10-2022	Bronchoalveolar lavage
8041557	mexj	contig00001	1-c	CARD	MexJ	27786442	0.666611	37	452155	1027.01	3090	0	Pseudomonas aeruginosa	100	Pseudomonas aeruginosa	cluster_9	05-10-2022	Bronchoalveolar lavage
8041557	cpxr	contig00001	1-c	CARD	Pseudomonas aeruginosa CpxR	27786442	0.666611	37	452155	1027.01	3090	0	Pseudomonas aeruginosa	100	Pseudomonas aeruginosa	cluster_9	05-10-2022	Bronchoalveolar lavage
8041557	cprs	contig00001	1-c	CARD	cprS	27786442	0.666611	37	452155	1027.01	3090	0	Pseudomonas aeruginosa	100	Pseudomonas aeruginosa	cluster_9	05-10-2022	Bronchoalveolar lavage
8041557	cprr	contig00001	1-c	CARD	cprR	27786442	0.666611	37	452155	1027.01	3090	0	Pseudomonas aeruginosa	100	Pseudomonas aeruginosa	cluster_9	05-10-2022	Bronchoalveolar lavage
8041557	arna	contig00001	1-c	CARD	arnA	27786442	0.666611	37	452155	1027.01	3090	0	Pseudomonas aeruginosa	100	Pseudomonas aeruginosa	cluster_9	05-10-2022	Bronchoalveolar lavage
8192469	opmd	contig00091	1-c	CARD	OpmD	6431574	0.661193	250	58292	231.87	3090	0	Pseudomonas aeruginosa	100	Pseudomonas aeruginosa	cluster_9	26-10-2022	Tracheal aspirate
8192469	mexi	contig00091	1-c	CARD	MexI	6431574	0.661193	250	58292	231.87	3090	0	Pseudomonas aeruginosa	100	Pseudomonas aeruginosa	cluster_9	26-10-2022	Tracheal aspirate
8192469	mexh	contig00091	1-c	CARD	MexH	6431574	0.661193	250	58292	231.87	3090	0	Pseudomonas aeruginosa	100	Pseudomonas aeruginosa	cluster_9	26-10-2022	Tracheal aspirate
8192469	mexg	contig00091	1-c	CARD	MexG	6431574	0.661193	250	58292	231.87	3090	0	Pseudomonas aeruginosa	100	Pseudomonas aeruginosa	cluster_9	26-10-2022	Tracheal aspirate
8192469	arna	contig00091	1-c	CARD	arnA	6431574	0.661193	250	58292	231.87	3090	0	Pseudomonas aeruginosa	100	Pseudomonas aeruginosa	cluster_9	26-10-2022	Tracheal aspirate
8192469	mext	contig00078	1-c	CARD	MexT	6431574	0.661193	250	58292	231.87	3090	0	Pseudomonas aeruginosa	100	Pseudomonas aeruginosa	cluster_9	26-10-2022	Tracheal aspirate
8192469	mexs	contig00078	1-c	CARD	MexS	6431574	0.661193	250	58292	231.87	3090	0	Pseudomonas aeruginosa	100	Pseudomonas aeruginosa	cluster_9	26-10-2022	Tracheal aspirate
8192469	mexf	contig00078	1-c	CARD	MexF	6431574	0.661193	250	58292	231.87	3090	0	Pseudomonas aeruginosa	100	Pseudomonas aeruginosa	cluster_9	26-10-2022	Tracheal aspirate
8192469	mexe	contig00078	1-c	CARD	MexE	6431574	0.661193	250	58292	231.87	3090	0	Pseudomonas aeruginosa	100	Pseudomonas aeruginosa	cluster_9	26-10-2022	Tracheal aspirate
8192469	tric	contig00066	1-c	CARD	TriC	6431574	0.661193	250	58292	231.87	3090	0	Pseudomonas aeruginosa	100	Pseudomonas aeruginosa	cluster_9	26-10-2022	Tracheal aspirate
8192469	trib	contig00066	1-c	CARD	TriB	6431574	0.661193	250	58292	231.87	3090	0	Pseudomonas aeruginosa	100	Pseudomonas aeruginosa	cluster_9	26-10-2022	Tracheal aspirate
8192469	tria	contig00066	1-c	CARD	TriA	6431574	0.661193	250	58292	231.87	3090	0	Pseudomonas aeruginosa	100	Pseudomonas aeruginosa	cluster_9	26-10-2022	Tracheal aspirate
8192469	soxr	contig00063	1-c	CARD	Pseudomonas aeruginosa soxR	6431574	0.661193	250	58292	231.87	3090	0	Pseudomonas aeruginosa	100	Pseudomonas aeruginosa	cluster_9	26-10-2022	Tracheal aspirate
8192469	bass	contig00062	1-c	CARD	basS	6431574	0.661193	250	58292	231.87	3090	0	Pseudomonas aeruginosa	100	Pseudomonas aeruginosa	cluster_9	26-10-2022	Tracheal aspirate
8192469	opmh	contig00059	1-c	CARD	OpmH	6431574	0.661193	250	58292	231.87	3090	0	Pseudomonas aeruginosa	100	Pseudomonas aeruginosa	cluster_9	26-10-2022	Tracheal aspirate
8192469	oprm	contig00047	1-c	CARD	OprM	6431574	0.661193	250	58292	231.87	3090	0	Pseudomonas aeruginosa	100	Pseudomonas aeruginosa	cluster_9	26-10-2022	Tracheal aspirate
8192469	mexr	contig00047	1-c	CARD	MexR	6431574	0.661193	250	58292	231.87	3090	0	Pseudomonas aeruginosa	100	Pseudomonas aeruginosa	cluster_9	26-10-2022	Tracheal aspirate
8192469	mexb	contig00047	1-c	CARD	MexB	6431574	0.661193	250	58292	231.87	3090	0	Pseudomonas aeruginosa	100	Pseudomonas aeruginosa	cluster_9	26-10-2022	Tracheal aspirate
8192469	mexa	contig00047	1-c	CARD	MexA	6431574	0.661193	250	58292	231.87	3090	0	Pseudomonas aeruginosa	100	Pseudomonas aeruginosa	cluster_9	26-10-2022	Tracheal aspirate
8192469	cprs	contig00044	1-c	CARD	cprS	6431574	0.661193	250	58292	231.87	3090	0	Pseudomonas aeruginosa	100	Pseudomonas aeruginosa	cluster_9	26-10-2022	Tracheal aspirate
8192469	cprr	contig00044	1-c	CARD	cprR	6431574	0.661193	250	58292	231.87	3090	0	Pseudomonas aeruginosa	100	Pseudomonas aeruginosa	cluster_9	26-10-2022	Tracheal aspirate
8192469	opme	contig00043	1-c	CARD	opmE	6431574	0.661193	250	58292	231.87	3090	0	Pseudomonas aeruginosa	100	Pseudomonas aeruginosa	cluster_9	26-10-2022	Tracheal aspirate
8192469	mexq	contig00043	1-c	CARD	mexQ	6431574	0.661193	250	58292	231.87	3090	0	Pseudomonas aeruginosa	100	Pseudomonas aeruginosa	cluster_9	26-10-2022	Tracheal aspirate
8192469	mexp	contig00043	1-c	CARD	mexP	6431574	0.661193	250	58292	231.87	3090	0	Pseudomonas aeruginosa	100	Pseudomonas aeruginosa	cluster_9	26-10-2022	Tracheal aspirate
8192469	oprn	contig00034	1-c	CARD	OprN	6431574	0.661193	250	58292	231.87	3090	0	Pseudomonas aeruginosa	100	Pseudomonas aeruginosa	cluster_9	26-10-2022	Tracheal aspirate
8192469	opmb	contig00034	1-c	CARD	OpmB	6431574	0.661193	250	58292	231.87	3090	0	Pseudomonas aeruginosa	100	Pseudomonas aeruginosa	cluster_9	26-10-2022	Tracheal aspirate
8192469	muxc	contig00034	1-c	CARD	MuxC	6431574	0.661193	250	58292	231.87	3090	0	Pseudomonas aeruginosa	100	Pseudomonas aeruginosa	cluster_9	26-10-2022	Tracheal aspirate
8192469	muxb	contig00034	1-c	CARD	MuxB	6431574	0.661193	250	58292	231.87	3090	0	Pseudomonas aeruginosa	100	Pseudomonas aeruginosa	cluster_9	26-10-2022	Tracheal aspirate
8192469	muxa	contig00034	1-c	CARD	MuxA	6431574	0.661193	250	58292	231.87	3090	0	Pseudomonas aeruginosa	100	Pseudomonas aeruginosa	cluster_9	26-10-2022	Tracheal aspirate
8192469	pdc-3	contig00028	2-c	NCBI|CARD	blaPDC-3|PDC-3	6431574	0.661193	250	58292	231.87	3090	0	Pseudomonas aeruginosa	100	Pseudomonas aeruginosa	cluster_9	26-10-2022	Tracheal aspirate
8192469	pao	contig00028	1-c	resfinder	blaPAO	6431574	0.661193	250	58292	231.87	3090	0	Pseudomonas aeruginosa	100	Pseudomonas aeruginosa	cluster_9	26-10-2022	Tracheal aspirate
8192469	bcr-1	contig00028	1-c	CARD	bcr-1	6431574	0.661193	250	58292	231.87	3090	0	Pseudomonas aeruginosa	100	Pseudomonas aeruginosa	cluster_9	26-10-2022	Tracheal aspirate
8192469	aph(3')-iib	contig00028	3-c	NCBI|resfinder|CARD	aph(3')-IIb|APH(3')-IIb	6431574	0.661193	250	58292	231.87	3090	0	Pseudomonas aeruginosa	100	Pseudomonas aeruginosa	cluster_9	26-10-2022	Tracheal aspirate
8192469	mexn	contig00024	1-c	CARD	mexN	6431574	0.661193	250	58292	231.87	3090	0	Pseudomonas aeruginosa	100	Pseudomonas aeruginosa	cluster_9	26-10-2022	Tracheal aspirate
8192469	mexm	contig00024	1-c	CARD	mexM	6431574	0.661193	250	58292	231.87	3090	0	Pseudomonas aeruginosa	100	Pseudomonas aeruginosa	cluster_9	26-10-2022	Tracheal aspirate
8192469	pmpm	contig00023	1-c	CARD	PmpM	6431574	0.661193	250	58292	231.87	3090	0	Pseudomonas aeruginosa	100	Pseudomonas aeruginosa	cluster_9	26-10-2022	Tracheal aspirate
8192469	emre	contig00022	1-c	CARD	Pseudomonas aeruginosa emrE	6431574	0.661193	250	58292	231.87	3090	0	Pseudomonas aeruginosa	100	Pseudomonas aeruginosa	cluster_9	26-10-2022	Tracheal aspirate
8192469	mexz	contig00017	1-c	CARD	MexZ	6431574	0.661193	250	58292	231.87	3090	0	Pseudomonas aeruginosa	100	Pseudomonas aeruginosa	cluster_9	26-10-2022	Tracheal aspirate
8192469	mexy	contig00017	1-c	CARD	mexY	6431574	0.661193	250	58292	231.87	3090	0	Pseudomonas aeruginosa	100	Pseudomonas aeruginosa	cluster_9	26-10-2022	Tracheal aspirate
8192469	yajc	contig00016	1-c	CARD	YajC	6431574	0.661193	250	58292	231.87	3090	0	Pseudomonas aeruginosa	100	Pseudomonas aeruginosa	cluster_9	26-10-2022	Tracheal aspirate
8192469	cpxr	contig00015	1-c	CARD	Pseudomonas aeruginosa CpxR	6431574	0.661193	250	58292	231.87	3090	0	Pseudomonas aeruginosa	100	Pseudomonas aeruginosa	cluster_9	26-10-2022	Tracheal aspirate
8192469	crpp	contig00014	1-c	NCBI	crpP	6431574	0.661193	250	58292	231.87	3090	0	Pseudomonas aeruginosa	100	Pseudomonas aeruginosa	cluster_9	26-10-2022	Tracheal aspirate
8192469	type b nfxb	contig00007	1-c	CARD	Type B NfxB	6431574	0.661193	250	58292	231.87	3090	0	Pseudomonas aeruginosa	100	Pseudomonas aeruginosa	cluster_9	26-10-2022	Tracheal aspirate
8192469	oprj	contig00007	1-c	CARD	OprJ	6431574	0.661193	250	58292	231.87	3090	0	Pseudomonas aeruginosa	100	Pseudomonas aeruginosa	cluster_9	26-10-2022	Tracheal aspirate
8192469	mexd	contig00007	1-c	CARD	MexD	6431574	0.661193	250	58292	231.87	3090	0	Pseudomonas aeruginosa	100	Pseudomonas aeruginosa	cluster_9	26-10-2022	Tracheal aspirate
8192469	mexc	contig00007	1-c	CARD	MexC	6431574	0.661193	250	58292	231.87	3090	0	Pseudomonas aeruginosa	100	Pseudomonas aeruginosa	cluster_9	26-10-2022	Tracheal aspirate
8192469	fosa	contig00007	3-c	NCBI|resfinder|CARD	fosA|FosA	6431574	0.661193	250	58292	231.87	3090	0	Pseudomonas aeruginosa	100	Pseudomonas aeruginosa	cluster_9	26-10-2022	Tracheal aspirate
8192469	catb7	contig00006	3-c	NCBI|resfinder|CARD	catB7|Pseudomonas aeruginosa catB7	6431574	0.661193	250	58292	231.87	3090	0	Pseudomonas aeruginosa	100	Pseudomonas aeruginosa	cluster_9	26-10-2022	Tracheal aspirate
8192469	pars	contig00004	1-c	CARD	ParS	6431574	0.661193	250	58292	231.87	3090	0	Pseudomonas aeruginosa	100	Pseudomonas aeruginosa	cluster_9	26-10-2022	Tracheal aspirate
8192469	parr	contig00004	1-c	CARD	ParR	6431574	0.661193	250	58292	231.87	3090	0	Pseudomonas aeruginosa	100	Pseudomonas aeruginosa	cluster_9	26-10-2022	Tracheal aspirate
8192469	oxa-486	contig00003	2-c	NCBI|CARD	blaOXA-486|OXA-486	6431574	0.661193	250	58292	231.87	3090	0	Pseudomonas aeruginosa	100	Pseudomonas aeruginosa	cluster_9	26-10-2022	Tracheal aspirate
8192469	mexw	contig00003	1-c	CARD	MexW	6431574	0.661193	250	58292	231.87	3090	0	Pseudomonas aeruginosa	100	Pseudomonas aeruginosa	cluster_9	26-10-2022	Tracheal aspirate
8192469	mexv	contig00003	1-c	CARD	MexV	6431574	0.661193	250	58292	231.87	3090	0	Pseudomonas aeruginosa	100	Pseudomonas aeruginosa	cluster_9	26-10-2022	Tracheal aspirate
8192469	rsma	contig00002	1-c	CARD	rsmA	6431574	0.661193	250	58292	231.87	3090	0	Pseudomonas aeruginosa	100	Pseudomonas aeruginosa	cluster_9	26-10-2022	Tracheal aspirate
8192469	nald	contig00002	1-c	CARD	nalD	6431574	0.661193	250	58292	231.87	3090	0	Pseudomonas aeruginosa	100	Pseudomonas aeruginosa	cluster_9	26-10-2022	Tracheal aspirate
8192469	nalc	contig00002	1-c	CARD	nalC	6431574	0.661193	250	58292	231.87	3090	0	Pseudomonas aeruginosa	100	Pseudomonas aeruginosa	cluster_9	26-10-2022	Tracheal aspirate
8192469	mexl	contig00002	1-c	CARD	MexL	6431574	0.661193	250	58292	231.87	3090	0	Pseudomonas aeruginosa	100	Pseudomonas aeruginosa	cluster_9	26-10-2022	Tracheal aspirate
8192469	mexk	contig00002	1-c	CARD	MexK	6431574	0.661193	250	58292	231.87	3090	0	Pseudomonas aeruginosa	100	Pseudomonas aeruginosa	cluster_9	26-10-2022	Tracheal aspirate
8192469	mexj	contig00002	1-c	CARD	MexJ	6431574	0.661193	250	58292	231.87	3090	0	Pseudomonas aeruginosa	100	Pseudomonas aeruginosa	cluster_9	26-10-2022	Tracheal aspirate
8277151	oxa-573	contig00030	1-c	CARD	OXA-573	42192230	0.661106	125	285164	1385.89	395	20634	Pseudomonas aeruginosa	100	Pseudomonas aeruginosa	cluster_10	09-11-2022	Bronchoalveolar lavage
8277151	crpp	contig00028	1-c	NCBI	crpP	42192230	0.661106	125	285164	1385.89	395	20634	Pseudomonas aeruginosa	100	Pseudomonas aeruginosa	cluster_10	09-11-2022	Bronchoalveolar lavage
8277151	type b nfxb	contig00018	1-c	CARD	Type B NfxB	42192230	0.661106	125	285164	1385.89	395	20634	Pseudomonas aeruginosa	100	Pseudomonas aeruginosa	cluster_10	09-11-2022	Bronchoalveolar lavage
8277151	oprj	contig00018	1-c	CARD	OprJ	42192230	0.661106	125	285164	1385.89	395	20634	Pseudomonas aeruginosa	100	Pseudomonas aeruginosa	cluster_10	09-11-2022	Bronchoalveolar lavage
8277151	mexd	contig00018	1-c	CARD	MexD	42192230	0.661106	125	285164	1385.89	395	20634	Pseudomonas aeruginosa	100	Pseudomonas aeruginosa	cluster_10	09-11-2022	Bronchoalveolar lavage
8277151	mexc	contig00018	1-c	CARD	MexC	42192230	0.661106	125	285164	1385.89	395	20634	Pseudomonas aeruginosa	100	Pseudomonas aeruginosa	cluster_10	09-11-2022	Bronchoalveolar lavage
8277151	pars	contig00017	1-c	CARD	ParS	42192230	0.661106	125	285164	1385.89	395	20634	Pseudomonas aeruginosa	100	Pseudomonas aeruginosa	cluster_10	09-11-2022	Bronchoalveolar lavage
8277151	parr	contig00017	1-c	CARD	ParR	42192230	0.661106	125	285164	1385.89	395	20634	Pseudomonas aeruginosa	100	Pseudomonas aeruginosa	cluster_10	09-11-2022	Bronchoalveolar lavage
8277151	mexw	contig00016	1-c	CARD	MexW	42192230	0.661106	125	285164	1385.89	395	20634	Pseudomonas aeruginosa	100	Pseudomonas aeruginosa	cluster_10	09-11-2022	Bronchoalveolar lavage
8277151	mexv	contig00016	1-c	CARD	MexV	42192230	0.661106	125	285164	1385.89	395	20634	Pseudomonas aeruginosa	100	Pseudomonas aeruginosa	cluster_10	09-11-2022	Bronchoalveolar lavage
8277151	tric	contig00015	1-c	CARD	TriC	42192230	0.661106	125	285164	1385.89	395	20634	Pseudomonas aeruginosa	100	Pseudomonas aeruginosa	cluster_10	09-11-2022	Bronchoalveolar lavage
8277151	trib	contig00015	1-c	CARD	TriB	42192230	0.661106	125	285164	1385.89	395	20634	Pseudomonas aeruginosa	100	Pseudomonas aeruginosa	cluster_10	09-11-2022	Bronchoalveolar lavage
8277151	tria	contig00015	1-c	CARD	TriA	42192230	0.661106	125	285164	1385.89	395	20634	Pseudomonas aeruginosa	100	Pseudomonas aeruginosa	cluster_10	09-11-2022	Bronchoalveolar lavage
8277151	oprn	contig00014	1-c	CARD	OprN	42192230	0.661106	125	285164	1385.89	395	20634	Pseudomonas aeruginosa	100	Pseudomonas aeruginosa	cluster_10	09-11-2022	Bronchoalveolar lavage
8277151	opmb	contig00014	1-c	CARD	OpmB	42192230	0.661106	125	285164	1385.89	395	20634	Pseudomonas aeruginosa	100	Pseudomonas aeruginosa	cluster_10	09-11-2022	Bronchoalveolar lavage
8277151	muxc	contig00014	1-c	CARD	MuxC	42192230	0.661106	125	285164	1385.89	395	20634	Pseudomonas aeruginosa	100	Pseudomonas aeruginosa	cluster_10	09-11-2022	Bronchoalveolar lavage
8277151	muxb	contig00014	1-c	CARD	MuxB	42192230	0.661106	125	285164	1385.89	395	20634	Pseudomonas aeruginosa	100	Pseudomonas aeruginosa	cluster_10	09-11-2022	Bronchoalveolar lavage
8277151	muxa	contig00014	1-c	CARD	MuxA	42192230	0.661106	125	285164	1385.89	395	20634	Pseudomonas aeruginosa	100	Pseudomonas aeruginosa	cluster_10	09-11-2022	Bronchoalveolar lavage
8277151	mext	contig00014	1-c	CARD	MexT	42192230	0.661106	125	285164	1385.89	395	20634	Pseudomonas aeruginosa	100	Pseudomonas aeruginosa	cluster_10	09-11-2022	Bronchoalveolar lavage
8277151	mexs	contig00014	1-c	CARD	MexS	42192230	0.661106	125	285164	1385.89	395	20634	Pseudomonas aeruginosa	100	Pseudomonas aeruginosa	cluster_10	09-11-2022	Bronchoalveolar lavage
8277151	mexf	contig00014	1-c	CARD	MexF	42192230	0.661106	125	285164	1385.89	395	20634	Pseudomonas aeruginosa	100	Pseudomonas aeruginosa	cluster_10	09-11-2022	Bronchoalveolar lavage
8277151	mexe	contig00014	1-c	CARD	MexE	42192230	0.661106	125	285164	1385.89	395	20634	Pseudomonas aeruginosa	100	Pseudomonas aeruginosa	cluster_10	09-11-2022	Bronchoalveolar lavage
8277151	pdc-8	contig00011	2-c	NCBI|CARD	blaPDC-8|PDC-8	42192230	0.661106	125	285164	1385.89	395	20634	Pseudomonas aeruginosa	100	Pseudomonas aeruginosa	cluster_10	09-11-2022	Bronchoalveolar lavage
8277151	pao	contig00011	1-c	resfinder	blaPAO	42192230	0.661106	125	285164	1385.89	395	20634	Pseudomonas aeruginosa	100	Pseudomonas aeruginosa	cluster_10	09-11-2022	Bronchoalveolar lavage
8277151	opmd	contig00011	1-c	CARD	OpmD	42192230	0.661106	125	285164	1385.89	395	20634	Pseudomonas aeruginosa	100	Pseudomonas aeruginosa	cluster_10	09-11-2022	Bronchoalveolar lavage
8277151	mexi	contig00011	1-c	CARD	MexI	42192230	0.661106	125	285164	1385.89	395	20634	Pseudomonas aeruginosa	100	Pseudomonas aeruginosa	cluster_10	09-11-2022	Bronchoalveolar lavage
8277151	mexh	contig00011	1-c	CARD	MexH	42192230	0.661106	125	285164	1385.89	395	20634	Pseudomonas aeruginosa	100	Pseudomonas aeruginosa	cluster_10	09-11-2022	Bronchoalveolar lavage
8277151	mexg	contig00011	1-c	CARD	MexG	42192230	0.661106	125	285164	1385.89	395	20634	Pseudomonas aeruginosa	100	Pseudomonas aeruginosa	cluster_10	09-11-2022	Bronchoalveolar lavage
8277151	bcr-1	contig00011	1-c	CARD	bcr-1	42192230	0.661106	125	285164	1385.89	395	20634	Pseudomonas aeruginosa	100	Pseudomonas aeruginosa	cluster_10	09-11-2022	Bronchoalveolar lavage
8277151	aph(3')-iib	contig00011	3-c	NCBI|resfinder|CARD	aph(3')-IIb|APH(3')-IIb	42192230	0.661106	125	285164	1385.89	395	20634	Pseudomonas aeruginosa	100	Pseudomonas aeruginosa	cluster_10	09-11-2022	Bronchoalveolar lavage
8277151	oxa-905	contig00010	2-c	NCBI|CARD	blaOXA-905|OXA-905	42192230	0.661106	125	285164	1385.89	395	20634	Pseudomonas aeruginosa	100	Pseudomonas aeruginosa	cluster_10	09-11-2022	Bronchoalveolar lavage
8277151	mexn	contig00008	1-c	CARD	mexN	42192230	0.661106	125	285164	1385.89	395	20634	Pseudomonas aeruginosa	100	Pseudomonas aeruginosa	cluster_10	09-11-2022	Bronchoalveolar lavage
8277151	mexm	contig00008	1-c	CARD	mexM	42192230	0.661106	125	285164	1385.89	395	20634	Pseudomonas aeruginosa	100	Pseudomonas aeruginosa	cluster_10	09-11-2022	Bronchoalveolar lavage
8277151	fosa	contig00008	3-c	NCBI|resfinder|CARD	fosA|FosA	42192230	0.661106	125	285164	1385.89	395	20634	Pseudomonas aeruginosa	100	Pseudomonas aeruginosa	cluster_10	09-11-2022	Bronchoalveolar lavage
8277151	rsma	contig00007	1-c	CARD	rsmA	42192230	0.661106	125	285164	1385.89	395	20634	Pseudomonas aeruginosa	100	Pseudomonas aeruginosa	cluster_10	09-11-2022	Bronchoalveolar lavage
8277151	catb7	contig00007	3-c	NCBI|resfinder|CARD	catB7|Pseudomonas aeruginosa catB7	42192230	0.661106	125	285164	1385.89	395	20634	Pseudomonas aeruginosa	100	Pseudomonas aeruginosa	cluster_10	09-11-2022	Bronchoalveolar lavage
8277151	oprm	contig00004	1-c	CARD	OprM	42192230	0.661106	125	285164	1385.89	395	20634	Pseudomonas aeruginosa	100	Pseudomonas aeruginosa	cluster_10	09-11-2022	Bronchoalveolar lavage
8277151	mexr	contig00004	1-c	CARD	MexR	42192230	0.661106	125	285164	1385.89	395	20634	Pseudomonas aeruginosa	100	Pseudomonas aeruginosa	cluster_10	09-11-2022	Bronchoalveolar lavage
8277151	mexb	contig00004	1-c	CARD	MexB	42192230	0.661106	125	285164	1385.89	395	20634	Pseudomonas aeruginosa	100	Pseudomonas aeruginosa	cluster_10	09-11-2022	Bronchoalveolar lavage
8277151	mexa	contig00004	1-c	CARD	MexA	42192230	0.661106	125	285164	1385.89	395	20634	Pseudomonas aeruginosa	100	Pseudomonas aeruginosa	cluster_10	09-11-2022	Bronchoalveolar lavage
8277151	cpxr	contig00004	1-c	CARD	Pseudomonas aeruginosa CpxR	42192230	0.661106	125	285164	1385.89	395	20634	Pseudomonas aeruginosa	100	Pseudomonas aeruginosa	cluster_10	09-11-2022	Bronchoalveolar lavage
8277151	cprs	contig00004	1-c	CARD	cprS	42192230	0.661106	125	285164	1385.89	395	20634	Pseudomonas aeruginosa	100	Pseudomonas aeruginosa	cluster_10	09-11-2022	Bronchoalveolar lavage
8277151	cprr	contig00004	1-c	CARD	cprR	42192230	0.661106	125	285164	1385.89	395	20634	Pseudomonas aeruginosa	100	Pseudomonas aeruginosa	cluster_10	09-11-2022	Bronchoalveolar lavage
8277151	soxr	contig00003	1-c	CARD	Pseudomonas aeruginosa soxR	42192230	0.661106	125	285164	1385.89	395	20634	Pseudomonas aeruginosa	100	Pseudomonas aeruginosa	cluster_10	09-11-2022	Bronchoalveolar lavage
8277151	pmpm	contig00003	1-c	CARD	PmpM	42192230	0.661106	125	285164	1385.89	395	20634	Pseudomonas aeruginosa	100	Pseudomonas aeruginosa	cluster_10	09-11-2022	Bronchoalveolar lavage
8277151	mexz	contig00003	1-c	CARD	MexZ	42192230	0.661106	125	285164	1385.89	395	20634	Pseudomonas aeruginosa	100	Pseudomonas aeruginosa	cluster_10	09-11-2022	Bronchoalveolar lavage
8277151	mexy	contig00003	1-c	CARD	mexY	42192230	0.661106	125	285164	1385.89	395	20634	Pseudomonas aeruginosa	100	Pseudomonas aeruginosa	cluster_10	09-11-2022	Bronchoalveolar lavage
8277151	yajc	contig00001	1-c	CARD	YajC	42192230	0.661106	125	285164	1385.89	395	20634	Pseudomonas aeruginosa	100	Pseudomonas aeruginosa	cluster_10	09-11-2022	Bronchoalveolar lavage
8277151	opmh	contig00001	1-c	CARD	OpmH	42192230	0.661106	125	285164	1385.89	395	20634	Pseudomonas aeruginosa	100	Pseudomonas aeruginosa	cluster_10	09-11-2022	Bronchoalveolar lavage
8277151	opme	contig00001	1-c	CARD	opmE	42192230	0.661106	125	285164	1385.89	395	20634	Pseudomonas aeruginosa	100	Pseudomonas aeruginosa	cluster_10	09-11-2022	Bronchoalveolar lavage
8277151	nald	contig00001	1-c	CARD	nalD	42192230	0.661106	125	285164	1385.89	395	20634	Pseudomonas aeruginosa	100	Pseudomonas aeruginosa	cluster_10	09-11-2022	Bronchoalveolar lavage
8277151	nalc	contig00001	1-c	CARD	nalC	42192230	0.661106	125	285164	1385.89	395	20634	Pseudomonas aeruginosa	100	Pseudomonas aeruginosa	cluster_10	09-11-2022	Bronchoalveolar lavage
8277151	mexq	contig00001	1-c	CARD	mexQ	42192230	0.661106	125	285164	1385.89	395	20634	Pseudomonas aeruginosa	100	Pseudomonas aeruginosa	cluster_10	09-11-2022	Bronchoalveolar lavage
8277151	mexp	contig00001	1-c	CARD	mexP	42192230	0.661106	125	285164	1385.89	395	20634	Pseudomonas aeruginosa	100	Pseudomonas aeruginosa	cluster_10	09-11-2022	Bronchoalveolar lavage
8277151	mexl	contig00001	1-c	CARD	MexL	42192230	0.661106	125	285164	1385.89	395	20634	Pseudomonas aeruginosa	100	Pseudomonas aeruginosa	cluster_10	09-11-2022	Bronchoalveolar lavage
8277151	mexk	contig00001	1-c	CARD	MexK	42192230	0.661106	125	285164	1385.89	395	20634	Pseudomonas aeruginosa	100	Pseudomonas aeruginosa	cluster_10	09-11-2022	Bronchoalveolar lavage
8277151	mexj	contig00001	1-c	CARD	MexJ	42192230	0.661106	125	285164	1385.89	395	20634	Pseudomonas aeruginosa	100	Pseudomonas aeruginosa	cluster_10	09-11-2022	Bronchoalveolar lavage
8277151	emre	contig00001	1-c	CARD	Pseudomonas aeruginosa emrE	42192230	0.661106	125	285164	1385.89	395	20634	Pseudomonas aeruginosa	100	Pseudomonas aeruginosa	cluster_10	09-11-2022	Bronchoalveolar lavage
8277151	bass	contig00001	1-c	CARD	basS	42192230	0.661106	125	285164	1385.89	395	20634	Pseudomonas aeruginosa	100	Pseudomonas aeruginosa	cluster_10	09-11-2022	Bronchoalveolar lavage
8277151	basr	contig00001	1-c	CARD	basR	42192230	0.661106	125	285164	1385.89	395	20634	Pseudomonas aeruginosa	100	Pseudomonas aeruginosa	cluster_10	09-11-2022	Bronchoalveolar lavage
8277151	arna	contig00001	1-c	CARD	arnA	42192230	0.661106	125	285164	1385.89	395	20634	Pseudomonas aeruginosa	100	Pseudomonas aeruginosa	cluster_10	09-11-2022	Bronchoalveolar lavage
8330856	oxa-573	contig00027	1-c	CARD	OXA-573	30173116	0.662624	117	601264	993.48	395	20634	Pseudomonas aeruginosa	100	Pseudomonas aeruginosa	cluster_10	16-11-2022	Bronchoalveolar lavage
8330856	crpp	contig00025	1-c	NCBI	crpP	30173116	0.662624	117	601264	993.48	395	20634	Pseudomonas aeruginosa	100	Pseudomonas aeruginosa	cluster_10	16-11-2022	Bronchoalveolar lavage
8330856	type b nfxb	contig00015	1-c	CARD	Type B NfxB	30173116	0.662624	117	601264	993.48	395	20634	Pseudomonas aeruginosa	100	Pseudomonas aeruginosa	cluster_10	16-11-2022	Bronchoalveolar lavage
8330856	oprj	contig00015	1-c	CARD	OprJ	30173116	0.662624	117	601264	993.48	395	20634	Pseudomonas aeruginosa	100	Pseudomonas aeruginosa	cluster_10	16-11-2022	Bronchoalveolar lavage
8330856	mexd	contig00015	1-c	CARD	MexD	30173116	0.662624	117	601264	993.48	395	20634	Pseudomonas aeruginosa	100	Pseudomonas aeruginosa	cluster_10	16-11-2022	Bronchoalveolar lavage
8330856	mexc	contig00015	1-c	CARD	MexC	30173116	0.662624	117	601264	993.48	395	20634	Pseudomonas aeruginosa	100	Pseudomonas aeruginosa	cluster_10	16-11-2022	Bronchoalveolar lavage
8330856	pars	contig00014	1-c	CARD	ParS	30173116	0.662624	117	601264	993.48	395	20634	Pseudomonas aeruginosa	100	Pseudomonas aeruginosa	cluster_10	16-11-2022	Bronchoalveolar lavage
8330856	parr	contig00014	1-c	CARD	ParR	30173116	0.662624	117	601264	993.48	395	20634	Pseudomonas aeruginosa	100	Pseudomonas aeruginosa	cluster_10	16-11-2022	Bronchoalveolar lavage
8330856	mexw	contig00013	1-c	CARD	MexW	30173116	0.662624	117	601264	993.48	395	20634	Pseudomonas aeruginosa	100	Pseudomonas aeruginosa	cluster_10	16-11-2022	Bronchoalveolar lavage
8330856	mexv	contig00013	1-c	CARD	MexV	30173116	0.662624	117	601264	993.48	395	20634	Pseudomonas aeruginosa	100	Pseudomonas aeruginosa	cluster_10	16-11-2022	Bronchoalveolar lavage
8330856	oprn	contig00012	1-c	CARD	OprN	30173116	0.662624	117	601264	993.48	395	20634	Pseudomonas aeruginosa	100	Pseudomonas aeruginosa	cluster_10	16-11-2022	Bronchoalveolar lavage
8330856	opmb	contig00012	1-c	CARD	OpmB	30173116	0.662624	117	601264	993.48	395	20634	Pseudomonas aeruginosa	100	Pseudomonas aeruginosa	cluster_10	16-11-2022	Bronchoalveolar lavage
8330856	muxc	contig00012	1-c	CARD	MuxC	30173116	0.662624	117	601264	993.48	395	20634	Pseudomonas aeruginosa	100	Pseudomonas aeruginosa	cluster_10	16-11-2022	Bronchoalveolar lavage
8330856	muxb	contig00012	1-c	CARD	MuxB	30173116	0.662624	117	601264	993.48	395	20634	Pseudomonas aeruginosa	100	Pseudomonas aeruginosa	cluster_10	16-11-2022	Bronchoalveolar lavage
8330856	muxa	contig00012	1-c	CARD	MuxA	30173116	0.662624	117	601264	993.48	395	20634	Pseudomonas aeruginosa	100	Pseudomonas aeruginosa	cluster_10	16-11-2022	Bronchoalveolar lavage
8330856	mext	contig00012	1-c	CARD	MexT	30173116	0.662624	117	601264	993.48	395	20634	Pseudomonas aeruginosa	100	Pseudomonas aeruginosa	cluster_10	16-11-2022	Bronchoalveolar lavage
8330856	mexs	contig00012	1-c	CARD	MexS	30173116	0.662624	117	601264	993.48	395	20634	Pseudomonas aeruginosa	100	Pseudomonas aeruginosa	cluster_10	16-11-2022	Bronchoalveolar lavage
8330856	mexf	contig00012	1-c	CARD	MexF	30173116	0.662624	117	601264	993.48	395	20634	Pseudomonas aeruginosa	100	Pseudomonas aeruginosa	cluster_10	16-11-2022	Bronchoalveolar lavage
8330856	mexe	contig00012	1-c	CARD	MexE	30173116	0.662624	117	601264	993.48	395	20634	Pseudomonas aeruginosa	100	Pseudomonas aeruginosa	cluster_10	16-11-2022	Bronchoalveolar lavage
8330856	pdc-8	contig00010	2-c	NCBI|CARD	blaPDC-8|PDC-8	30173116	0.662624	117	601264	993.48	395	20634	Pseudomonas aeruginosa	100	Pseudomonas aeruginosa	cluster_10	16-11-2022	Bronchoalveolar lavage
8330856	pao	contig00010	1-c	resfinder	blaPAO	30173116	0.662624	117	601264	993.48	395	20634	Pseudomonas aeruginosa	100	Pseudomonas aeruginosa	cluster_10	16-11-2022	Bronchoalveolar lavage
8330856	opmd	contig00010	1-c	CARD	OpmD	30173116	0.662624	117	601264	993.48	395	20634	Pseudomonas aeruginosa	100	Pseudomonas aeruginosa	cluster_10	16-11-2022	Bronchoalveolar lavage
8330856	mexi	contig00010	1-c	CARD	MexI	30173116	0.662624	117	601264	993.48	395	20634	Pseudomonas aeruginosa	100	Pseudomonas aeruginosa	cluster_10	16-11-2022	Bronchoalveolar lavage
8330856	mexh	contig00010	1-c	CARD	MexH	30173116	0.662624	117	601264	993.48	395	20634	Pseudomonas aeruginosa	100	Pseudomonas aeruginosa	cluster_10	16-11-2022	Bronchoalveolar lavage
8330856	mexg	contig00010	1-c	CARD	MexG	30173116	0.662624	117	601264	993.48	395	20634	Pseudomonas aeruginosa	100	Pseudomonas aeruginosa	cluster_10	16-11-2022	Bronchoalveolar lavage
8330856	bcr-1	contig00010	1-c	CARD	bcr-1	30173116	0.662624	117	601264	993.48	395	20634	Pseudomonas aeruginosa	100	Pseudomonas aeruginosa	cluster_10	16-11-2022	Bronchoalveolar lavage
8330856	aph(3')-iib	contig00010	3-c	NCBI|resfinder|CARD	aph(3')-IIb|APH(3')-IIb	30173116	0.662624	117	601264	993.48	395	20634	Pseudomonas aeruginosa	100	Pseudomonas aeruginosa	cluster_10	16-11-2022	Bronchoalveolar lavage
8330856	rsma	contig00009	1-c	CARD	rsmA	30173116	0.662624	117	601264	993.48	395	20634	Pseudomonas aeruginosa	100	Pseudomonas aeruginosa	cluster_10	16-11-2022	Bronchoalveolar lavage
8330856	catb7	contig00009	3-c	NCBI|resfinder|CARD	catB7|Pseudomonas aeruginosa catB7	30173116	0.662624	117	601264	993.48	395	20634	Pseudomonas aeruginosa	100	Pseudomonas aeruginosa	cluster_10	16-11-2022	Bronchoalveolar lavage
8330856	pmpm	contig00007	1-c	CARD	PmpM	30173116	0.662624	117	601264	993.48	395	20634	Pseudomonas aeruginosa	100	Pseudomonas aeruginosa	cluster_10	16-11-2022	Bronchoalveolar lavage
8330856	cpxr	contig00005	1-c	CARD	Pseudomonas aeruginosa CpxR	30173116	0.662624	117	601264	993.48	395	20634	Pseudomonas aeruginosa	100	Pseudomonas aeruginosa	cluster_10	16-11-2022	Bronchoalveolar lavage
8330856	cprs	contig00005	1-c	CARD	cprS	30173116	0.662624	117	601264	993.48	395	20634	Pseudomonas aeruginosa	100	Pseudomonas aeruginosa	cluster_10	16-11-2022	Bronchoalveolar lavage
8330856	cprr	contig00005	1-c	CARD	cprR	30173116	0.662624	117	601264	993.48	395	20634	Pseudomonas aeruginosa	100	Pseudomonas aeruginosa	cluster_10	16-11-2022	Bronchoalveolar lavage
8330856	mexn	contig00004	1-c	CARD	mexN	30173116	0.662624	117	601264	993.48	395	20634	Pseudomonas aeruginosa	100	Pseudomonas aeruginosa	cluster_10	16-11-2022	Bronchoalveolar lavage
8330856	mexm	contig00004	1-c	CARD	mexM	30173116	0.662624	117	601264	993.48	395	20634	Pseudomonas aeruginosa	100	Pseudomonas aeruginosa	cluster_10	16-11-2022	Bronchoalveolar lavage
8330856	fosa	contig00004	3-c	NCBI|resfinder|CARD	fosA|FosA	30173116	0.662624	117	601264	993.48	395	20634	Pseudomonas aeruginosa	100	Pseudomonas aeruginosa	cluster_10	16-11-2022	Bronchoalveolar lavage
8330856	soxr	contig00003	1-c	CARD	Pseudomonas aeruginosa soxR	30173116	0.662624	117	601264	993.48	395	20634	Pseudomonas aeruginosa	100	Pseudomonas aeruginosa	cluster_10	16-11-2022	Bronchoalveolar lavage
8330856	mexz	contig00003	1-c	CARD	MexZ	30173116	0.662624	117	601264	993.48	395	20634	Pseudomonas aeruginosa	100	Pseudomonas aeruginosa	cluster_10	16-11-2022	Bronchoalveolar lavage
8330856	mexy	contig00003	1-c	CARD	mexY	30173116	0.662624	117	601264	993.48	395	20634	Pseudomonas aeruginosa	100	Pseudomonas aeruginosa	cluster_10	16-11-2022	Bronchoalveolar lavage
8330856	opmh	contig00002	1-c	CARD	OpmH	30173116	0.662624	117	601264	993.48	395	20634	Pseudomonas aeruginosa	100	Pseudomonas aeruginosa	cluster_10	16-11-2022	Bronchoalveolar lavage
8330856	emre	contig00002	1-c	CARD	Pseudomonas aeruginosa emrE	30173116	0.662624	117	601264	993.48	395	20634	Pseudomonas aeruginosa	100	Pseudomonas aeruginosa	cluster_10	16-11-2022	Bronchoalveolar lavage
8330856	bass	contig00002	1-c	CARD	basS	30173116	0.662624	117	601264	993.48	395	20634	Pseudomonas aeruginosa	100	Pseudomonas aeruginosa	cluster_10	16-11-2022	Bronchoalveolar lavage
8330856	basr	contig00002	1-c	CARD	basR	30173116	0.662624	117	601264	993.48	395	20634	Pseudomonas aeruginosa	100	Pseudomonas aeruginosa	cluster_10	16-11-2022	Bronchoalveolar lavage
8330856	yajc	contig00001	1-c	CARD	YajC	30173116	0.662624	117	601264	993.48	395	20634	Pseudomonas aeruginosa	100	Pseudomonas aeruginosa	cluster_10	16-11-2022	Bronchoalveolar lavage
8330856	tric	contig00001	1-c	CARD	TriC	30173116	0.662624	117	601264	993.48	395	20634	Pseudomonas aeruginosa	100	Pseudomonas aeruginosa	cluster_10	16-11-2022	Bronchoalveolar lavage
8330856	trib	contig00001	1-c	CARD	TriB	30173116	0.662624	117	601264	993.48	395	20634	Pseudomonas aeruginosa	100	Pseudomonas aeruginosa	cluster_10	16-11-2022	Bronchoalveolar lavage
8330856	tria	contig00001	1-c	CARD	TriA	30173116	0.662624	117	601264	993.48	395	20634	Pseudomonas aeruginosa	100	Pseudomonas aeruginosa	cluster_10	16-11-2022	Bronchoalveolar lavage
8330856	oxa-905	contig00001	2-c	NCBI|CARD	blaOXA-905|OXA-905	30173116	0.662624	117	601264	993.48	395	20634	Pseudomonas aeruginosa	100	Pseudomonas aeruginosa	cluster_10	16-11-2022	Bronchoalveolar lavage
8330856	oprm	contig00001	1-c	CARD	OprM	30173116	0.662624	117	601264	993.48	395	20634	Pseudomonas aeruginosa	100	Pseudomonas aeruginosa	cluster_10	16-11-2022	Bronchoalveolar lavage
8330856	opme	contig00001	1-c	CARD	opmE	30173116	0.662624	117	601264	993.48	395	20634	Pseudomonas aeruginosa	100	Pseudomonas aeruginosa	cluster_10	16-11-2022	Bronchoalveolar lavage
8330856	nald	contig00001	1-c	CARD	nalD	30173116	0.662624	117	601264	993.48	395	20634	Pseudomonas aeruginosa	100	Pseudomonas aeruginosa	cluster_10	16-11-2022	Bronchoalveolar lavage
8330856	nalc	contig00001	1-c	CARD	nalC	30173116	0.662624	117	601264	993.48	395	20634	Pseudomonas aeruginosa	100	Pseudomonas aeruginosa	cluster_10	16-11-2022	Bronchoalveolar lavage
8330856	mexr	contig00001	1-c	CARD	MexR	30173116	0.662624	117	601264	993.48	395	20634	Pseudomonas aeruginosa	100	Pseudomonas aeruginosa	cluster_10	16-11-2022	Bronchoalveolar lavage
8330856	mexq	contig00001	1-c	CARD	mexQ	30173116	0.662624	117	601264	993.48	395	20634	Pseudomonas aeruginosa	100	Pseudomonas aeruginosa	cluster_10	16-11-2022	Bronchoalveolar lavage
8330856	mexp	contig00001	1-c	CARD	mexP	30173116	0.662624	117	601264	993.48	395	20634	Pseudomonas aeruginosa	100	Pseudomonas aeruginosa	cluster_10	16-11-2022	Bronchoalveolar lavage
8330856	mexl	contig00001	1-c	CARD	MexL	30173116	0.662624	117	601264	993.48	395	20634	Pseudomonas aeruginosa	100	Pseudomonas aeruginosa	cluster_10	16-11-2022	Bronchoalveolar lavage
8330856	mexk	contig00001	1-c	CARD	MexK	30173116	0.662624	117	601264	993.48	395	20634	Pseudomonas aeruginosa	100	Pseudomonas aeruginosa	cluster_10	16-11-2022	Bronchoalveolar lavage
8330856	mexj	contig00001	1-c	CARD	MexJ	30173116	0.662624	117	601264	993.48	395	20634	Pseudomonas aeruginosa	100	Pseudomonas aeruginosa	cluster_10	16-11-2022	Bronchoalveolar lavage
8330856	mexb	contig00001	1-c	CARD	MexB	30173116	0.662624	117	601264	993.48	395	20634	Pseudomonas aeruginosa	100	Pseudomonas aeruginosa	cluster_10	16-11-2022	Bronchoalveolar lavage
8330856	mexa	contig00001	1-c	CARD	MexA	30173116	0.662624	117	601264	993.48	395	20634	Pseudomonas aeruginosa	100	Pseudomonas aeruginosa	cluster_10	16-11-2022	Bronchoalveolar lavage
8330856	arna	contig00001	1-c	CARD	arnA	30173116	0.662624	117	601264	993.48	395	20634	Pseudomonas aeruginosa	100	Pseudomonas aeruginosa	cluster_10	16-11-2022	Bronchoalveolar lavage
8529192	oxa-573	contig00031	1-c	CARD	OXA-573	19443342	0.666039	108	365096	696.38	1205	0	Pseudomonas aeruginosa	100	Pseudomonas aeruginosa	cluster_12	14-12-2022	Bronchoalveolar lavage
8529192	crpp	contig00028	1-c	NCBI	crpP	19443342	0.666039	108	365096	696.38	1205	0	Pseudomonas aeruginosa	100	Pseudomonas aeruginosa	cluster_12	14-12-2022	Bronchoalveolar lavage
8529192	pdc-113	contig00026	2-c	NCBI|CARD	blaPDC-113|PDC-113	19443342	0.666039	108	365096	696.38	1205	0	Pseudomonas aeruginosa	100	Pseudomonas aeruginosa	cluster_12	14-12-2022	Bronchoalveolar lavage
8529192	pao	contig00026	1-c	resfinder	blaPAO	19443342	0.666039	108	365096	696.38	1205	0	Pseudomonas aeruginosa	100	Pseudomonas aeruginosa	cluster_12	14-12-2022	Bronchoalveolar lavage
8529192	bcr-1	contig00026	1-c	CARD	bcr-1	19443342	0.666039	108	365096	696.38	1205	0	Pseudomonas aeruginosa	100	Pseudomonas aeruginosa	cluster_12	14-12-2022	Bronchoalveolar lavage
8529192	aph(3')-iib	contig00026	3-c	NCBI|resfinder|CARD	aph(3')-IIb|APH(3')-IIb	19443342	0.666039	108	365096	696.38	1205	0	Pseudomonas aeruginosa	100	Pseudomonas aeruginosa	cluster_12	14-12-2022	Bronchoalveolar lavage
8529192	opmd	contig00021	1-c	CARD	OpmD	19443342	0.666039	108	365096	696.38	1205	0	Pseudomonas aeruginosa	100	Pseudomonas aeruginosa	cluster_12	14-12-2022	Bronchoalveolar lavage
8529192	mexi	contig00021	1-c	CARD	MexI	19443342	0.666039	108	365096	696.38	1205	0	Pseudomonas aeruginosa	100	Pseudomonas aeruginosa	cluster_12	14-12-2022	Bronchoalveolar lavage
8529192	mexh	contig00021	1-c	CARD	MexH	19443342	0.666039	108	365096	696.38	1205	0	Pseudomonas aeruginosa	100	Pseudomonas aeruginosa	cluster_12	14-12-2022	Bronchoalveolar lavage
8529192	mexg	contig00021	1-c	CARD	MexG	19443342	0.666039	108	365096	696.38	1205	0	Pseudomonas aeruginosa	100	Pseudomonas aeruginosa	cluster_12	14-12-2022	Bronchoalveolar lavage
8529192	type b nfxb	contig00017	1-c	CARD	Type B NfxB	19443342	0.666039	108	365096	696.38	1205	0	Pseudomonas aeruginosa	100	Pseudomonas aeruginosa	cluster_12	14-12-2022	Bronchoalveolar lavage
8529192	oprj	contig00017	1-c	CARD	OprJ	19443342	0.666039	108	365096	696.38	1205	0	Pseudomonas aeruginosa	100	Pseudomonas aeruginosa	cluster_12	14-12-2022	Bronchoalveolar lavage
8529192	mexd	contig00017	1-c	CARD	MexD	19443342	0.666039	108	365096	696.38	1205	0	Pseudomonas aeruginosa	100	Pseudomonas aeruginosa	cluster_12	14-12-2022	Bronchoalveolar lavage
8529192	mexc	contig00017	1-c	CARD	MexC	19443342	0.666039	108	365096	696.38	1205	0	Pseudomonas aeruginosa	100	Pseudomonas aeruginosa	cluster_12	14-12-2022	Bronchoalveolar lavage
8529192	bass	contig00016	1-c	CARD	basS	19443342	0.666039	108	365096	696.38	1205	0	Pseudomonas aeruginosa	100	Pseudomonas aeruginosa	cluster_12	14-12-2022	Bronchoalveolar lavage
8529192	basr	contig00016	1-c	CARD	basR	19443342	0.666039	108	365096	696.38	1205	0	Pseudomonas aeruginosa	100	Pseudomonas aeruginosa	cluster_12	14-12-2022	Bronchoalveolar lavage
8529192	cpxr	contig00015	1-c	CARD	Pseudomonas aeruginosa CpxR	19443342	0.666039	108	365096	696.38	1205	0	Pseudomonas aeruginosa	100	Pseudomonas aeruginosa	cluster_12	14-12-2022	Bronchoalveolar lavage
8529192	opmh	contig00012	1-c	CARD	OpmH	19443342	0.666039	108	365096	696.38	1205	0	Pseudomonas aeruginosa	100	Pseudomonas aeruginosa	cluster_12	14-12-2022	Bronchoalveolar lavage
8529192	pmpm	contig00010	1-c	CARD	PmpM	19443342	0.666039	108	365096	696.38	1205	0	Pseudomonas aeruginosa	100	Pseudomonas aeruginosa	cluster_12	14-12-2022	Bronchoalveolar lavage
8529192	mexn	contig00010	1-c	CARD	mexN	19443342	0.666039	108	365096	696.38	1205	0	Pseudomonas aeruginosa	100	Pseudomonas aeruginosa	cluster_12	14-12-2022	Bronchoalveolar lavage
8529192	mexm	contig00010	1-c	CARD	mexM	19443342	0.666039	108	365096	696.38	1205	0	Pseudomonas aeruginosa	100	Pseudomonas aeruginosa	cluster_12	14-12-2022	Bronchoalveolar lavage
8529192	mexw	contig00009	1-c	CARD	MexW	19443342	0.666039	108	365096	696.38	1205	0	Pseudomonas aeruginosa	100	Pseudomonas aeruginosa	cluster_12	14-12-2022	Bronchoalveolar lavage
8529192	mexv	contig00009	1-c	CARD	MexV	19443342	0.666039	108	365096	696.38	1205	0	Pseudomonas aeruginosa	100	Pseudomonas aeruginosa	cluster_12	14-12-2022	Bronchoalveolar lavage
8529192	fosa	contig00009	3-c	NCBI|resfinder|CARD	fosA|FosA	19443342	0.666039	108	365096	696.38	1205	0	Pseudomonas aeruginosa	100	Pseudomonas aeruginosa	cluster_12	14-12-2022	Bronchoalveolar lavage
8529192	soxr	contig00008	1-c	CARD	Pseudomonas aeruginosa soxR	19443342	0.666039	108	365096	696.38	1205	0	Pseudomonas aeruginosa	100	Pseudomonas aeruginosa	cluster_12	14-12-2022	Bronchoalveolar lavage
8529192	mexz	contig00008	1-c	CARD	MexZ	19443342	0.666039	108	365096	696.38	1205	0	Pseudomonas aeruginosa	100	Pseudomonas aeruginosa	cluster_12	14-12-2022	Bronchoalveolar lavage
8529192	mexy	contig00008	1-c	CARD	mexY	19443342	0.666039	108	365096	696.38	1205	0	Pseudomonas aeruginosa	100	Pseudomonas aeruginosa	cluster_12	14-12-2022	Bronchoalveolar lavage
8529192	rsma	contig00007	1-c	CARD	rsmA	19443342	0.666039	108	365096	696.38	1205	0	Pseudomonas aeruginosa	100	Pseudomonas aeruginosa	cluster_12	14-12-2022	Bronchoalveolar lavage
8529192	catb7	contig00007	3-c	NCBI|resfinder|CARD	catB7|Pseudomonas aeruginosa catB7	19443342	0.666039	108	365096	696.38	1205	0	Pseudomonas aeruginosa	100	Pseudomonas aeruginosa	cluster_12	14-12-2022	Bronchoalveolar lavage
8529192	tric	contig00006	1-c	CARD	TriC	19443342	0.666039	108	365096	696.38	1205	0	Pseudomonas aeruginosa	100	Pseudomonas aeruginosa	cluster_12	14-12-2022	Bronchoalveolar lavage
8529192	trib	contig00006	1-c	CARD	TriB	19443342	0.666039	108	365096	696.38	1205	0	Pseudomonas aeruginosa	100	Pseudomonas aeruginosa	cluster_12	14-12-2022	Bronchoalveolar lavage
8529192	tria	contig00006	1-c	CARD	TriA	19443342	0.666039	108	365096	696.38	1205	0	Pseudomonas aeruginosa	100	Pseudomonas aeruginosa	cluster_12	14-12-2022	Bronchoalveolar lavage
8529192	oxa-494	contig00006	2-c	NCBI|CARD	blaOXA-494|OXA-494	19443342	0.666039	108	365096	696.38	1205	0	Pseudomonas aeruginosa	100	Pseudomonas aeruginosa	cluster_12	14-12-2022	Bronchoalveolar lavage
8529192	pars	contig00005	1-c	CARD	ParS	19443342	0.666039	108	365096	696.38	1205	0	Pseudomonas aeruginosa	100	Pseudomonas aeruginosa	cluster_12	14-12-2022	Bronchoalveolar lavage
8529192	parr	contig00005	1-c	CARD	ParR	19443342	0.666039	108	365096	696.38	1205	0	Pseudomonas aeruginosa	100	Pseudomonas aeruginosa	cluster_12	14-12-2022	Bronchoalveolar lavage
8529192	oprm	contig00004	1-c	CARD	OprM	19443342	0.666039	108	365096	696.38	1205	0	Pseudomonas aeruginosa	100	Pseudomonas aeruginosa	cluster_12	14-12-2022	Bronchoalveolar lavage
8529192	mexr	contig00004	1-c	CARD	MexR	19443342	0.666039	108	365096	696.38	1205	0	Pseudomonas aeruginosa	100	Pseudomonas aeruginosa	cluster_12	14-12-2022	Bronchoalveolar lavage
8529192	mexb	contig00004	1-c	CARD	MexB	19443342	0.666039	108	365096	696.38	1205	0	Pseudomonas aeruginosa	100	Pseudomonas aeruginosa	cluster_12	14-12-2022	Bronchoalveolar lavage
8529192	mexa	contig00004	1-c	CARD	MexA	19443342	0.666039	108	365096	696.38	1205	0	Pseudomonas aeruginosa	100	Pseudomonas aeruginosa	cluster_12	14-12-2022	Bronchoalveolar lavage
8529192	emre	contig00003	1-c	CARD	Pseudomonas aeruginosa emrE	19443342	0.666039	108	365096	696.38	1205	0	Pseudomonas aeruginosa	100	Pseudomonas aeruginosa	cluster_12	14-12-2022	Bronchoalveolar lavage
8529192	yajc	contig00002	1-c	CARD	YajC	19443342	0.666039	108	365096	696.38	1205	0	Pseudomonas aeruginosa	100	Pseudomonas aeruginosa	cluster_12	14-12-2022	Bronchoalveolar lavage
8529192	opme	contig00002	1-c	CARD	opmE	19443342	0.666039	108	365096	696.38	1205	0	Pseudomonas aeruginosa	100	Pseudomonas aeruginosa	cluster_12	14-12-2022	Bronchoalveolar lavage
8529192	nald	contig00002	1-c	CARD	nalD	19443342	0.666039	108	365096	696.38	1205	0	Pseudomonas aeruginosa	100	Pseudomonas aeruginosa	cluster_12	14-12-2022	Bronchoalveolar lavage
8529192	nalc	contig00002	1-c	CARD	nalC	19443342	0.666039	108	365096	696.38	1205	0	Pseudomonas aeruginosa	100	Pseudomonas aeruginosa	cluster_12	14-12-2022	Bronchoalveolar lavage
8529192	mexq	contig00002	1-c	CARD	mexQ	19443342	0.666039	108	365096	696.38	1205	0	Pseudomonas aeruginosa	100	Pseudomonas aeruginosa	cluster_12	14-12-2022	Bronchoalveolar lavage
8529192	mexp	contig00002	1-c	CARD	mexP	19443342	0.666039	108	365096	696.38	1205	0	Pseudomonas aeruginosa	100	Pseudomonas aeruginosa	cluster_12	14-12-2022	Bronchoalveolar lavage
8529192	mexl	contig00002	1-c	CARD	MexL	19443342	0.666039	108	365096	696.38	1205	0	Pseudomonas aeruginosa	100	Pseudomonas aeruginosa	cluster_12	14-12-2022	Bronchoalveolar lavage
8529192	mexk	contig00002	1-c	CARD	MexK	19443342	0.666039	108	365096	696.38	1205	0	Pseudomonas aeruginosa	100	Pseudomonas aeruginosa	cluster_12	14-12-2022	Bronchoalveolar lavage
8529192	mexj	contig00002	1-c	CARD	MexJ	19443342	0.666039	108	365096	696.38	1205	0	Pseudomonas aeruginosa	100	Pseudomonas aeruginosa	cluster_12	14-12-2022	Bronchoalveolar lavage
8529192	arna	contig00002	1-c	CARD	arnA	19443342	0.666039	108	365096	696.38	1205	0	Pseudomonas aeruginosa	100	Pseudomonas aeruginosa	cluster_12	14-12-2022	Bronchoalveolar lavage
8529192	oprn	contig00001	1-c	CARD	OprN	19443342	0.666039	108	365096	696.38	1205	0	Pseudomonas aeruginosa	100	Pseudomonas aeruginosa	cluster_12	14-12-2022	Bronchoalveolar lavage
8529192	opmb	contig00001	1-c	CARD	OpmB	19443342	0.666039	108	365096	696.38	1205	0	Pseudomonas aeruginosa	100	Pseudomonas aeruginosa	cluster_12	14-12-2022	Bronchoalveolar lavage
8529192	muxc	contig00001	1-c	CARD	MuxC	19443342	0.666039	108	365096	696.38	1205	0	Pseudomonas aeruginosa	100	Pseudomonas aeruginosa	cluster_12	14-12-2022	Bronchoalveolar lavage
8529192	muxb	contig00001	1-c	CARD	MuxB	19443342	0.666039	108	365096	696.38	1205	0	Pseudomonas aeruginosa	100	Pseudomonas aeruginosa	cluster_12	14-12-2022	Bronchoalveolar lavage
8529192	muxa	contig00001	1-c	CARD	MuxA	19443342	0.666039	108	365096	696.38	1205	0	Pseudomonas aeruginosa	100	Pseudomonas aeruginosa	cluster_12	14-12-2022	Bronchoalveolar lavage
8529192	mext	contig00001	1-c	CARD	MexT	19443342	0.666039	108	365096	696.38	1205	0	Pseudomonas aeruginosa	100	Pseudomonas aeruginosa	cluster_12	14-12-2022	Bronchoalveolar lavage
8529192	mexs	contig00001	1-c	CARD	MexS	19443342	0.666039	108	365096	696.38	1205	0	Pseudomonas aeruginosa	100	Pseudomonas aeruginosa	cluster_12	14-12-2022	Bronchoalveolar lavage
8529192	mexf	contig00001	1-c	CARD	MexF	19443342	0.666039	108	365096	696.38	1205	0	Pseudomonas aeruginosa	100	Pseudomonas aeruginosa	cluster_12	14-12-2022	Bronchoalveolar lavage
8529192	mexe	contig00001	1-c	CARD	MexE	19443342	0.666039	108	365096	696.38	1205	0	Pseudomonas aeruginosa	100	Pseudomonas aeruginosa	cluster_12	14-12-2022	Bronchoalveolar lavage
8529192	cprs	contig00001	1-c	CARD	cprS	19443342	0.666039	108	365096	696.38	1205	0	Pseudomonas aeruginosa	100	Pseudomonas aeruginosa	cluster_12	14-12-2022	Bronchoalveolar lavage
8529192	cprr	contig00001	1-c	CARD	cprR	19443342	0.666039	108	365096	696.38	1205	0	Pseudomonas aeruginosa	100	Pseudomonas aeruginosa	cluster_12	14-12-2022	Bronchoalveolar lavage
8544379	oxa-573	contig00027	1-c	CARD	OXA-573	14340756	0.666224	96	438413	514.34	1205	0	Pseudomonas aeruginosa	100	Pseudomonas aeruginosa	cluster_12	21-12-2022	Bronchoalveolar lavage
8544379	pdc-113	contig00022	2-c	NCBI|CARD	blaPDC-113|PDC-113	14340756	0.666224	96	438413	514.34	1205	0	Pseudomonas aeruginosa	100	Pseudomonas aeruginosa	cluster_12	21-12-2022	Bronchoalveolar lavage
8544379	pao	contig00022	1-c	resfinder	blaPAO	14340756	0.666224	96	438413	514.34	1205	0	Pseudomonas aeruginosa	100	Pseudomonas aeruginosa	cluster_12	21-12-2022	Bronchoalveolar lavage
8544379	bcr-1	contig00022	1-c	CARD	bcr-1	14340756	0.666224	96	438413	514.34	1205	0	Pseudomonas aeruginosa	100	Pseudomonas aeruginosa	cluster_12	21-12-2022	Bronchoalveolar lavage
8544379	aph(3')-iib	contig00022	3-c	NCBI|resfinder|CARD	aph(3')-IIb|APH(3')-IIb	14340756	0.666224	96	438413	514.34	1205	0	Pseudomonas aeruginosa	100	Pseudomonas aeruginosa	cluster_12	21-12-2022	Bronchoalveolar lavage
8544379	opmd	contig00018	1-c	CARD	OpmD	14340756	0.666224	96	438413	514.34	1205	0	Pseudomonas aeruginosa	100	Pseudomonas aeruginosa	cluster_12	21-12-2022	Bronchoalveolar lavage
8544379	mexi	contig00018	1-c	CARD	MexI	14340756	0.666224	96	438413	514.34	1205	0	Pseudomonas aeruginosa	100	Pseudomonas aeruginosa	cluster_12	21-12-2022	Bronchoalveolar lavage
8544379	mexh	contig00018	1-c	CARD	MexH	14340756	0.666224	96	438413	514.34	1205	0	Pseudomonas aeruginosa	100	Pseudomonas aeruginosa	cluster_12	21-12-2022	Bronchoalveolar lavage
8544379	mexg	contig00018	1-c	CARD	MexG	14340756	0.666224	96	438413	514.34	1205	0	Pseudomonas aeruginosa	100	Pseudomonas aeruginosa	cluster_12	21-12-2022	Bronchoalveolar lavage
8544379	crpp	contig00017	1-c	NCBI	crpP	14340756	0.666224	96	438413	514.34	1205	0	Pseudomonas aeruginosa	100	Pseudomonas aeruginosa	cluster_12	21-12-2022	Bronchoalveolar lavage
8544379	type b nfxb	contig00016	1-c	CARD	Type B NfxB	14340756	0.666224	96	438413	514.34	1205	0	Pseudomonas aeruginosa	100	Pseudomonas aeruginosa	cluster_12	21-12-2022	Bronchoalveolar lavage
8544379	oprj	contig00016	1-c	CARD	OprJ	14340756	0.666224	96	438413	514.34	1205	0	Pseudomonas aeruginosa	100	Pseudomonas aeruginosa	cluster_12	21-12-2022	Bronchoalveolar lavage
8544379	mexd	contig00016	1-c	CARD	MexD	14340756	0.666224	96	438413	514.34	1205	0	Pseudomonas aeruginosa	100	Pseudomonas aeruginosa	cluster_12	21-12-2022	Bronchoalveolar lavage
8544379	mexc	contig00016	1-c	CARD	MexC	14340756	0.666224	96	438413	514.34	1205	0	Pseudomonas aeruginosa	100	Pseudomonas aeruginosa	cluster_12	21-12-2022	Bronchoalveolar lavage
8544379	bass	contig00015	1-c	CARD	basS	14340756	0.666224	96	438413	514.34	1205	0	Pseudomonas aeruginosa	100	Pseudomonas aeruginosa	cluster_12	21-12-2022	Bronchoalveolar lavage
8544379	basr	contig00015	1-c	CARD	basR	14340756	0.666224	96	438413	514.34	1205	0	Pseudomonas aeruginosa	100	Pseudomonas aeruginosa	cluster_12	21-12-2022	Bronchoalveolar lavage
8544379	cpxr	contig00014	1-c	CARD	Pseudomonas aeruginosa CpxR	14340756	0.666224	96	438413	514.34	1205	0	Pseudomonas aeruginosa	100	Pseudomonas aeruginosa	cluster_12	21-12-2022	Bronchoalveolar lavage
8544379	opmh	contig00010	1-c	CARD	OpmH	14340756	0.666224	96	438413	514.34	1205	0	Pseudomonas aeruginosa	100	Pseudomonas aeruginosa	cluster_12	21-12-2022	Bronchoalveolar lavage
8544379	mexw	contig00010	1-c	CARD	MexW	14340756	0.666224	96	438413	514.34	1205	0	Pseudomonas aeruginosa	100	Pseudomonas aeruginosa	cluster_12	21-12-2022	Bronchoalveolar lavage
8544379	mexv	contig00010	1-c	CARD	MexV	14340756	0.666224	96	438413	514.34	1205	0	Pseudomonas aeruginosa	100	Pseudomonas aeruginosa	cluster_12	21-12-2022	Bronchoalveolar lavage
8544379	rsma	contig00009	1-c	CARD	rsmA	14340756	0.666224	96	438413	514.34	1205	0	Pseudomonas aeruginosa	100	Pseudomonas aeruginosa	cluster_12	21-12-2022	Bronchoalveolar lavage
8544379	catb7	contig00009	3-c	NCBI|resfinder|CARD	catB7|Pseudomonas aeruginosa catB7	14340756	0.666224	96	438413	514.34	1205	0	Pseudomonas aeruginosa	100	Pseudomonas aeruginosa	cluster_12	21-12-2022	Bronchoalveolar lavage
8544379	pars	contig00008	1-c	CARD	ParS	14340756	0.666224	96	438413	514.34	1205	0	Pseudomonas aeruginosa	100	Pseudomonas aeruginosa	cluster_12	21-12-2022	Bronchoalveolar lavage
8544379	parr	contig00008	1-c	CARD	ParR	14340756	0.666224	96	438413	514.34	1205	0	Pseudomonas aeruginosa	100	Pseudomonas aeruginosa	cluster_12	21-12-2022	Bronchoalveolar lavage
8544379	oprm	contig00007	1-c	CARD	OprM	14340756	0.666224	96	438413	514.34	1205	0	Pseudomonas aeruginosa	100	Pseudomonas aeruginosa	cluster_12	21-12-2022	Bronchoalveolar lavage
8544379	mexr	contig00007	1-c	CARD	MexR	14340756	0.666224	96	438413	514.34	1205	0	Pseudomonas aeruginosa	100	Pseudomonas aeruginosa	cluster_12	21-12-2022	Bronchoalveolar lavage
8544379	mexb	contig00007	1-c	CARD	MexB	14340756	0.666224	96	438413	514.34	1205	0	Pseudomonas aeruginosa	100	Pseudomonas aeruginosa	cluster_12	21-12-2022	Bronchoalveolar lavage
8544379	mexa	contig00007	1-c	CARD	MexA	14340756	0.666224	96	438413	514.34	1205	0	Pseudomonas aeruginosa	100	Pseudomonas aeruginosa	cluster_12	21-12-2022	Bronchoalveolar lavage
8544379	soxr	contig00006	1-c	CARD	Pseudomonas aeruginosa soxR	14340756	0.666224	96	438413	514.34	1205	0	Pseudomonas aeruginosa	100	Pseudomonas aeruginosa	cluster_12	21-12-2022	Bronchoalveolar lavage
8544379	mexz	contig00006	1-c	CARD	MexZ	14340756	0.666224	96	438413	514.34	1205	0	Pseudomonas aeruginosa	100	Pseudomonas aeruginosa	cluster_12	21-12-2022	Bronchoalveolar lavage
8544379	mexy	contig00006	1-c	CARD	mexY	14340756	0.666224	96	438413	514.34	1205	0	Pseudomonas aeruginosa	100	Pseudomonas aeruginosa	cluster_12	21-12-2022	Bronchoalveolar lavage
8544379	tric	contig00005	1-c	CARD	TriC	14340756	0.666224	96	438413	514.34	1205	0	Pseudomonas aeruginosa	100	Pseudomonas aeruginosa	cluster_12	21-12-2022	Bronchoalveolar lavage
8544379	trib	contig00005	1-c	CARD	TriB	14340756	0.666224	96	438413	514.34	1205	0	Pseudomonas aeruginosa	100	Pseudomonas aeruginosa	cluster_12	21-12-2022	Bronchoalveolar lavage
8544379	tria	contig00005	1-c	CARD	TriA	14340756	0.666224	96	438413	514.34	1205	0	Pseudomonas aeruginosa	100	Pseudomonas aeruginosa	cluster_12	21-12-2022	Bronchoalveolar lavage
8544379	oxa-494	contig00005	2-c	NCBI|CARD	blaOXA-494|OXA-494	14340756	0.666224	96	438413	514.34	1205	0	Pseudomonas aeruginosa	100	Pseudomonas aeruginosa	cluster_12	21-12-2022	Bronchoalveolar lavage
8544379	emre	contig00004	1-c	CARD	Pseudomonas aeruginosa emrE	14340756	0.666224	96	438413	514.34	1205	0	Pseudomonas aeruginosa	100	Pseudomonas aeruginosa	cluster_12	21-12-2022	Bronchoalveolar lavage
8544379	pmpm	contig00003	1-c	CARD	PmpM	14340756	0.666224	96	438413	514.34	1205	0	Pseudomonas aeruginosa	100	Pseudomonas aeruginosa	cluster_12	21-12-2022	Bronchoalveolar lavage
8544379	mexn	contig00003	1-c	CARD	mexN	14340756	0.666224	96	438413	514.34	1205	0	Pseudomonas aeruginosa	100	Pseudomonas aeruginosa	cluster_12	21-12-2022	Bronchoalveolar lavage
8544379	mexm	contig00003	1-c	CARD	mexM	14340756	0.666224	96	438413	514.34	1205	0	Pseudomonas aeruginosa	100	Pseudomonas aeruginosa	cluster_12	21-12-2022	Bronchoalveolar lavage
8544379	fosa	contig00003	3-c	NCBI|resfinder|CARD	fosA|FosA	14340756	0.666224	96	438413	514.34	1205	0	Pseudomonas aeruginosa	100	Pseudomonas aeruginosa	cluster_12	21-12-2022	Bronchoalveolar lavage
8544379	yajc	contig00002	1-c	CARD	YajC	14340756	0.666224	96	438413	514.34	1205	0	Pseudomonas aeruginosa	100	Pseudomonas aeruginosa	cluster_12	21-12-2022	Bronchoalveolar lavage
8544379	opme	contig00002	1-c	CARD	opmE	14340756	0.666224	96	438413	514.34	1205	0	Pseudomonas aeruginosa	100	Pseudomonas aeruginosa	cluster_12	21-12-2022	Bronchoalveolar lavage
8544379	nald	contig00002	1-c	CARD	nalD	14340756	0.666224	96	438413	514.34	1205	0	Pseudomonas aeruginosa	100	Pseudomonas aeruginosa	cluster_12	21-12-2022	Bronchoalveolar lavage
8544379	nalc	contig00002	1-c	CARD	nalC	14340756	0.666224	96	438413	514.34	1205	0	Pseudomonas aeruginosa	100	Pseudomonas aeruginosa	cluster_12	21-12-2022	Bronchoalveolar lavage
8544379	mexq	contig00002	1-c	CARD	mexQ	14340756	0.666224	96	438413	514.34	1205	0	Pseudomonas aeruginosa	100	Pseudomonas aeruginosa	cluster_12	21-12-2022	Bronchoalveolar lavage
8544379	mexp	contig00002	1-c	CARD	mexP	14340756	0.666224	96	438413	514.34	1205	0	Pseudomonas aeruginosa	100	Pseudomonas aeruginosa	cluster_12	21-12-2022	Bronchoalveolar lavage
8544379	mexl	contig00002	1-c	CARD	MexL	14340756	0.666224	96	438413	514.34	1205	0	Pseudomonas aeruginosa	100	Pseudomonas aeruginosa	cluster_12	21-12-2022	Bronchoalveolar lavage
8544379	mexk	contig00002	1-c	CARD	MexK	14340756	0.666224	96	438413	514.34	1205	0	Pseudomonas aeruginosa	100	Pseudomonas aeruginosa	cluster_12	21-12-2022	Bronchoalveolar lavage
8544379	mexj	contig00002	1-c	CARD	MexJ	14340756	0.666224	96	438413	514.34	1205	0	Pseudomonas aeruginosa	100	Pseudomonas aeruginosa	cluster_12	21-12-2022	Bronchoalveolar lavage
8544379	arna	contig00002	1-c	CARD	arnA	14340756	0.666224	96	438413	514.34	1205	0	Pseudomonas aeruginosa	100	Pseudomonas aeruginosa	cluster_12	21-12-2022	Bronchoalveolar lavage
8544379	armr	contig00002	1-c	CARD	ArmR	14340756	0.666224	96	438413	514.34	1205	0	Pseudomonas aeruginosa	100	Pseudomonas aeruginosa	cluster_12	21-12-2022	Bronchoalveolar lavage
8544379	oprn	contig00001	1-c	CARD	OprN	14340756	0.666224	96	438413	514.34	1205	0	Pseudomonas aeruginosa	100	Pseudomonas aeruginosa	cluster_12	21-12-2022	Bronchoalveolar lavage
8544379	opmb	contig00001	1-c	CARD	OpmB	14340756	0.666224	96	438413	514.34	1205	0	Pseudomonas aeruginosa	100	Pseudomonas aeruginosa	cluster_12	21-12-2022	Bronchoalveolar lavage
8544379	muxc	contig00001	1-c	CARD	MuxC	14340756	0.666224	96	438413	514.34	1205	0	Pseudomonas aeruginosa	100	Pseudomonas aeruginosa	cluster_12	21-12-2022	Bronchoalveolar lavage
8544379	muxb	contig00001	1-c	CARD	MuxB	14340756	0.666224	96	438413	514.34	1205	0	Pseudomonas aeruginosa	100	Pseudomonas aeruginosa	cluster_12	21-12-2022	Bronchoalveolar lavage
8544379	muxa	contig00001	1-c	CARD	MuxA	14340756	0.666224	96	438413	514.34	1205	0	Pseudomonas aeruginosa	100	Pseudomonas aeruginosa	cluster_12	21-12-2022	Bronchoalveolar lavage
8544379	mext	contig00001	1-c	CARD	MexT	14340756	0.666224	96	438413	514.34	1205	0	Pseudomonas aeruginosa	100	Pseudomonas aeruginosa	cluster_12	21-12-2022	Bronchoalveolar lavage
8544379	mexs	contig00001	1-c	CARD	MexS	14340756	0.666224	96	438413	514.34	1205	0	Pseudomonas aeruginosa	100	Pseudomonas aeruginosa	cluster_12	21-12-2022	Bronchoalveolar lavage
8544379	mexf	contig00001	1-c	CARD	MexF	14340756	0.666224	96	438413	514.34	1205	0	Pseudomonas aeruginosa	100	Pseudomonas aeruginosa	cluster_12	21-12-2022	Bronchoalveolar lavage
8544379	mexe	contig00001	1-c	CARD	MexE	14340756	0.666224	96	438413	514.34	1205	0	Pseudomonas aeruginosa	100	Pseudomonas aeruginosa	cluster_12	21-12-2022	Bronchoalveolar lavage
8544379	cprs	contig00001	1-c	CARD	cprS	14340756	0.666224	96	438413	514.34	1205	0	Pseudomonas aeruginosa	100	Pseudomonas aeruginosa	cluster_12	21-12-2022	Bronchoalveolar lavage
8544379	cprr	contig00001	1-c	CARD	cprR	14340756	0.666224	96	438413	514.34	1205	0	Pseudomonas aeruginosa	100	Pseudomonas aeruginosa	cluster_12	21-12-2022	Bronchoalveolar lavage
8578219	oxa-573	contig00035	1-c	CARD	OXA-573	18423996	0.66546	103	438413	655.25	1205	0	Pseudomonas aeruginosa	100	Pseudomonas aeruginosa	cluster_12	28-12-2022	Bronchoalveolar lavage
8578219	crpp	contig00024	1-c	NCBI	crpP	18423996	0.66546	103	438413	655.25	1205	0	Pseudomonas aeruginosa	100	Pseudomonas aeruginosa	cluster_12	28-12-2022	Bronchoalveolar lavage
8578219	opmd	contig00018	1-c	CARD	OpmD	18423996	0.66546	103	438413	655.25	1205	0	Pseudomonas aeruginosa	100	Pseudomonas aeruginosa	cluster_12	28-12-2022	Bronchoalveolar lavage
8578219	mexi	contig00018	1-c	CARD	MexI	18423996	0.66546	103	438413	655.25	1205	0	Pseudomonas aeruginosa	100	Pseudomonas aeruginosa	cluster_12	28-12-2022	Bronchoalveolar lavage
8578219	mexh	contig00018	1-c	CARD	MexH	18423996	0.66546	103	438413	655.25	1205	0	Pseudomonas aeruginosa	100	Pseudomonas aeruginosa	cluster_12	28-12-2022	Bronchoalveolar lavage
8578219	mexg	contig00018	1-c	CARD	MexG	18423996	0.66546	103	438413	655.25	1205	0	Pseudomonas aeruginosa	100	Pseudomonas aeruginosa	cluster_12	28-12-2022	Bronchoalveolar lavage
8578219	type b nfxb	contig00016	1-c	CARD	Type B NfxB	18423996	0.66546	103	438413	655.25	1205	0	Pseudomonas aeruginosa	100	Pseudomonas aeruginosa	cluster_12	28-12-2022	Bronchoalveolar lavage
8578219	oprj	contig00016	1-c	CARD	OprJ	18423996	0.66546	103	438413	655.25	1205	0	Pseudomonas aeruginosa	100	Pseudomonas aeruginosa	cluster_12	28-12-2022	Bronchoalveolar lavage
8578219	mexd	contig00016	1-c	CARD	MexD	18423996	0.66546	103	438413	655.25	1205	0	Pseudomonas aeruginosa	100	Pseudomonas aeruginosa	cluster_12	28-12-2022	Bronchoalveolar lavage
8578219	mexc	contig00016	1-c	CARD	MexC	18423996	0.66546	103	438413	655.25	1205	0	Pseudomonas aeruginosa	100	Pseudomonas aeruginosa	cluster_12	28-12-2022	Bronchoalveolar lavage
8578219	cpxr	contig00014	1-c	CARD	Pseudomonas aeruginosa CpxR	18423996	0.66546	103	438413	655.25	1205	0	Pseudomonas aeruginosa	100	Pseudomonas aeruginosa	cluster_12	28-12-2022	Bronchoalveolar lavage
8578219	bass	contig00014	1-c	CARD	basS	18423996	0.66546	103	438413	655.25	1205	0	Pseudomonas aeruginosa	100	Pseudomonas aeruginosa	cluster_12	28-12-2022	Bronchoalveolar lavage
8578219	basr	contig00014	1-c	CARD	basR	18423996	0.66546	103	438413	655.25	1205	0	Pseudomonas aeruginosa	100	Pseudomonas aeruginosa	cluster_12	28-12-2022	Bronchoalveolar lavage
8578219	opmh	contig00011	1-c	CARD	OpmH	18423996	0.66546	103	438413	655.25	1205	0	Pseudomonas aeruginosa	100	Pseudomonas aeruginosa	cluster_12	28-12-2022	Bronchoalveolar lavage
8578219	mexw	contig00010	1-c	CARD	MexW	18423996	0.66546	103	438413	655.25	1205	0	Pseudomonas aeruginosa	100	Pseudomonas aeruginosa	cluster_12	28-12-2022	Bronchoalveolar lavage
8578219	mexv	contig00010	1-c	CARD	MexV	18423996	0.66546	103	438413	655.25	1205	0	Pseudomonas aeruginosa	100	Pseudomonas aeruginosa	cluster_12	28-12-2022	Bronchoalveolar lavage
8578219	rsma	contig00009	1-c	CARD	rsmA	18423996	0.66546	103	438413	655.25	1205	0	Pseudomonas aeruginosa	100	Pseudomonas aeruginosa	cluster_12	28-12-2022	Bronchoalveolar lavage
8578219	catb7	contig00009	3-c	NCBI|resfinder|CARD	catB7|Pseudomonas aeruginosa catB7	18423996	0.66546	103	438413	655.25	1205	0	Pseudomonas aeruginosa	100	Pseudomonas aeruginosa	cluster_12	28-12-2022	Bronchoalveolar lavage
8578219	pars	contig00008	1-c	CARD	ParS	18423996	0.66546	103	438413	655.25	1205	0	Pseudomonas aeruginosa	100	Pseudomonas aeruginosa	cluster_12	28-12-2022	Bronchoalveolar lavage
8578219	parr	contig00008	1-c	CARD	ParR	18423996	0.66546	103	438413	655.25	1205	0	Pseudomonas aeruginosa	100	Pseudomonas aeruginosa	cluster_12	28-12-2022	Bronchoalveolar lavage
8578219	oprm	contig00007	1-c	CARD	OprM	18423996	0.66546	103	438413	655.25	1205	0	Pseudomonas aeruginosa	100	Pseudomonas aeruginosa	cluster_12	28-12-2022	Bronchoalveolar lavage
8578219	mexr	contig00007	1-c	CARD	MexR	18423996	0.66546	103	438413	655.25	1205	0	Pseudomonas aeruginosa	100	Pseudomonas aeruginosa	cluster_12	28-12-2022	Bronchoalveolar lavage
8578219	mexb	contig00007	1-c	CARD	MexB	18423996	0.66546	103	438413	655.25	1205	0	Pseudomonas aeruginosa	100	Pseudomonas aeruginosa	cluster_12	28-12-2022	Bronchoalveolar lavage
8578219	mexa	contig00007	1-c	CARD	MexA	18423996	0.66546	103	438413	655.25	1205	0	Pseudomonas aeruginosa	100	Pseudomonas aeruginosa	cluster_12	28-12-2022	Bronchoalveolar lavage
8578219	soxr	contig00006	1-c	CARD	Pseudomonas aeruginosa soxR	18423996	0.66546	103	438413	655.25	1205	0	Pseudomonas aeruginosa	100	Pseudomonas aeruginosa	cluster_12	28-12-2022	Bronchoalveolar lavage
8578219	mexz	contig00006	1-c	CARD	MexZ	18423996	0.66546	103	438413	655.25	1205	0	Pseudomonas aeruginosa	100	Pseudomonas aeruginosa	cluster_12	28-12-2022	Bronchoalveolar lavage
8578219	mexy	contig00006	1-c	CARD	mexY	18423996	0.66546	103	438413	655.25	1205	0	Pseudomonas aeruginosa	100	Pseudomonas aeruginosa	cluster_12	28-12-2022	Bronchoalveolar lavage
8578219	tric	contig00005	1-c	CARD	TriC	18423996	0.66546	103	438413	655.25	1205	0	Pseudomonas aeruginosa	100	Pseudomonas aeruginosa	cluster_12	28-12-2022	Bronchoalveolar lavage
8578219	trib	contig00005	1-c	CARD	TriB	18423996	0.66546	103	438413	655.25	1205	0	Pseudomonas aeruginosa	100	Pseudomonas aeruginosa	cluster_12	28-12-2022	Bronchoalveolar lavage
8578219	tria	contig00005	1-c	CARD	TriA	18423996	0.66546	103	438413	655.25	1205	0	Pseudomonas aeruginosa	100	Pseudomonas aeruginosa	cluster_12	28-12-2022	Bronchoalveolar lavage
8578219	oxa-494	contig00005	2-c	NCBI|CARD	blaOXA-494|OXA-494	18423996	0.66546	103	438413	655.25	1205	0	Pseudomonas aeruginosa	100	Pseudomonas aeruginosa	cluster_12	28-12-2022	Bronchoalveolar lavage
8578219	emre	contig00004	1-c	CARD	Pseudomonas aeruginosa emrE	18423996	0.66546	103	438413	655.25	1205	0	Pseudomonas aeruginosa	100	Pseudomonas aeruginosa	cluster_12	28-12-2022	Bronchoalveolar lavage
8578219	pmpm	contig00003	1-c	CARD	PmpM	18423996	0.66546	103	438413	655.25	1205	0	Pseudomonas aeruginosa	100	Pseudomonas aeruginosa	cluster_12	28-12-2022	Bronchoalveolar lavage
8578219	mexn	contig00003	1-c	CARD	mexN	18423996	0.66546	103	438413	655.25	1205	0	Pseudomonas aeruginosa	100	Pseudomonas aeruginosa	cluster_12	28-12-2022	Bronchoalveolar lavage
8578219	mexm	contig00003	1-c	CARD	mexM	18423996	0.66546	103	438413	655.25	1205	0	Pseudomonas aeruginosa	100	Pseudomonas aeruginosa	cluster_12	28-12-2022	Bronchoalveolar lavage
8578219	fosa	contig00003	3-c	NCBI|resfinder|CARD	fosA|FosA	18423996	0.66546	103	438413	655.25	1205	0	Pseudomonas aeruginosa	100	Pseudomonas aeruginosa	cluster_12	28-12-2022	Bronchoalveolar lavage
8578219	yajc	contig00002	1-c	CARD	YajC	18423996	0.66546	103	438413	655.25	1205	0	Pseudomonas aeruginosa	100	Pseudomonas aeruginosa	cluster_12	28-12-2022	Bronchoalveolar lavage
8578219	pdc-113	contig00002	2-c	NCBI|CARD	blaPDC-113|PDC-113	18423996	0.66546	103	438413	655.25	1205	0	Pseudomonas aeruginosa	100	Pseudomonas aeruginosa	cluster_12	28-12-2022	Bronchoalveolar lavage
8578219	pao	contig00002	1-c	resfinder	blaPAO	18423996	0.66546	103	438413	655.25	1205	0	Pseudomonas aeruginosa	100	Pseudomonas aeruginosa	cluster_12	28-12-2022	Bronchoalveolar lavage
8578219	opme	contig00002	1-c	CARD	opmE	18423996	0.66546	103	438413	655.25	1205	0	Pseudomonas aeruginosa	100	Pseudomonas aeruginosa	cluster_12	28-12-2022	Bronchoalveolar lavage
8578219	nald	contig00002	1-c	CARD	nalD	18423996	0.66546	103	438413	655.25	1205	0	Pseudomonas aeruginosa	100	Pseudomonas aeruginosa	cluster_12	28-12-2022	Bronchoalveolar lavage
8578219	nalc	contig00002	1-c	CARD	nalC	18423996	0.66546	103	438413	655.25	1205	0	Pseudomonas aeruginosa	100	Pseudomonas aeruginosa	cluster_12	28-12-2022	Bronchoalveolar lavage
8578219	mexq	contig00002	1-c	CARD	mexQ	18423996	0.66546	103	438413	655.25	1205	0	Pseudomonas aeruginosa	100	Pseudomonas aeruginosa	cluster_12	28-12-2022	Bronchoalveolar lavage
8578219	mexp	contig00002	1-c	CARD	mexP	18423996	0.66546	103	438413	655.25	1205	0	Pseudomonas aeruginosa	100	Pseudomonas aeruginosa	cluster_12	28-12-2022	Bronchoalveolar lavage
8578219	mexl	contig00002	1-c	CARD	MexL	18423996	0.66546	103	438413	655.25	1205	0	Pseudomonas aeruginosa	100	Pseudomonas aeruginosa	cluster_12	28-12-2022	Bronchoalveolar lavage
8578219	mexk	contig00002	1-c	CARD	MexK	18423996	0.66546	103	438413	655.25	1205	0	Pseudomonas aeruginosa	100	Pseudomonas aeruginosa	cluster_12	28-12-2022	Bronchoalveolar lavage
8578219	mexj	contig00002	1-c	CARD	MexJ	18423996	0.66546	103	438413	655.25	1205	0	Pseudomonas aeruginosa	100	Pseudomonas aeruginosa	cluster_12	28-12-2022	Bronchoalveolar lavage
8578219	bcr-1	contig00002	1-c	CARD	bcr-1	18423996	0.66546	103	438413	655.25	1205	0	Pseudomonas aeruginosa	100	Pseudomonas aeruginosa	cluster_12	28-12-2022	Bronchoalveolar lavage
8578219	arna	contig00002	1-c	CARD	arnA	18423996	0.66546	103	438413	655.25	1205	0	Pseudomonas aeruginosa	100	Pseudomonas aeruginosa	cluster_12	28-12-2022	Bronchoalveolar lavage
8578219	aph(3')-iib	contig00002	3-c	NCBI|resfinder|CARD	aph(3')-IIb|APH(3')-IIb	18423996	0.66546	103	438413	655.25	1205	0	Pseudomonas aeruginosa	100	Pseudomonas aeruginosa	cluster_12	28-12-2022	Bronchoalveolar lavage
8578219	oprn	contig00001	1-c	CARD	OprN	18423996	0.66546	103	438413	655.25	1205	0	Pseudomonas aeruginosa	100	Pseudomonas aeruginosa	cluster_12	28-12-2022	Bronchoalveolar lavage
8578219	opmb	contig00001	1-c	CARD	OpmB	18423996	0.66546	103	438413	655.25	1205	0	Pseudomonas aeruginosa	100	Pseudomonas aeruginosa	cluster_12	28-12-2022	Bronchoalveolar lavage
8578219	muxc	contig00001	1-c	CARD	MuxC	18423996	0.66546	103	438413	655.25	1205	0	Pseudomonas aeruginosa	100	Pseudomonas aeruginosa	cluster_12	28-12-2022	Bronchoalveolar lavage
8578219	muxb	contig00001	1-c	CARD	MuxB	18423996	0.66546	103	438413	655.25	1205	0	Pseudomonas aeruginosa	100	Pseudomonas aeruginosa	cluster_12	28-12-2022	Bronchoalveolar lavage
8578219	muxa	contig00001	1-c	CARD	MuxA	18423996	0.66546	103	438413	655.25	1205	0	Pseudomonas aeruginosa	100	Pseudomonas aeruginosa	cluster_12	28-12-2022	Bronchoalveolar lavage
8578219	mext	contig00001	1-c	CARD	MexT	18423996	0.66546	103	438413	655.25	1205	0	Pseudomonas aeruginosa	100	Pseudomonas aeruginosa	cluster_12	28-12-2022	Bronchoalveolar lavage
8578219	mexs	contig00001	1-c	CARD	MexS	18423996	0.66546	103	438413	655.25	1205	0	Pseudomonas aeruginosa	100	Pseudomonas aeruginosa	cluster_12	28-12-2022	Bronchoalveolar lavage
8578219	mexf	contig00001	1-c	CARD	MexF	18423996	0.66546	103	438413	655.25	1205	0	Pseudomonas aeruginosa	100	Pseudomonas aeruginosa	cluster_12	28-12-2022	Bronchoalveolar lavage
8578219	mexe	contig00001	1-c	CARD	MexE	18423996	0.66546	103	438413	655.25	1205	0	Pseudomonas aeruginosa	100	Pseudomonas aeruginosa	cluster_12	28-12-2022	Bronchoalveolar lavage
8578219	cprs	contig00001	1-c	CARD	cprS	18423996	0.66546	103	438413	655.25	1205	0	Pseudomonas aeruginosa	100	Pseudomonas aeruginosa	cluster_12	28-12-2022	Bronchoalveolar lavage
8578219	cprr	contig00001	1-c	CARD	cprR	18423996	0.66546	103	438413	655.25	1205	0	Pseudomonas aeruginosa	100	Pseudomonas aeruginosa	cluster_12	28-12-2022	Bronchoalveolar lavage
8663692	aada6	contig00055	3-c	NCBI|resfinder|CARD	aadA6	22906824	0.662252	74	280632	781.72	235	20592	Pseudomonas aeruginosa	100	Pseudomonas aeruginosa	cluster_14	18-01-2023	Bronchoalveolar lavage
8663692	qacedelta1	contig00048	2-c	NCBI|CARD	qacEdelta1	22906824	0.662252	74	280632	781.72	235	20592	Pseudomonas aeruginosa	100	Pseudomonas aeruginosa	cluster_14	18-01-2023	Bronchoalveolar lavage
8663692	qace	contig00048	1-c	resfinder	qacE	22906824	0.662252	74	280632	781.72	235	20592	Pseudomonas aeruginosa	100	Pseudomonas aeruginosa	cluster_14	18-01-2023	Bronchoalveolar lavage
8663692	ges-1	contig00048	3-c	NCBI|resfinder|CARD	blaGES-1|GES-1	22906824	0.662252	74	280632	781.72	235	20592	Pseudomonas aeruginosa	100	Pseudomonas aeruginosa	cluster_14	18-01-2023	Bronchoalveolar lavage
8663692	apha15	contig00048	1-c	CARD	aphA15	22906824	0.662252	74	280632	781.72	235	20592	Pseudomonas aeruginosa	100	Pseudomonas aeruginosa	cluster_14	18-01-2023	Bronchoalveolar lavage
8663692	aph(3')-xv	contig00048	2-c	NCBI|resfinder	aph(3')-XV	22906824	0.662252	74	280632	781.72	235	20592	Pseudomonas aeruginosa	100	Pseudomonas aeruginosa	cluster_14	18-01-2023	Bronchoalveolar lavage
8663692	aac(6')-ib4	contig00048	2-c	NCBI|CARD	aac(6')-Ib4|AAC(6')-Ib4	22906824	0.662252	74	280632	781.72	235	20592	Pseudomonas aeruginosa	100	Pseudomonas aeruginosa	cluster_14	18-01-2023	Bronchoalveolar lavage
8663692	aac(6')-ib-cr	contig00048	1-c	resfinder	aac(6')-Ib-cr	22906824	0.662252	74	280632	781.72	235	20592	Pseudomonas aeruginosa	100	Pseudomonas aeruginosa	cluster_14	18-01-2023	Bronchoalveolar lavage
8663692	tet(g)	contig00045	2-c	NCBI|resfinder	tet(G)	22906824	0.662252	74	280632	781.72	235	20592	Pseudomonas aeruginosa	100	Pseudomonas aeruginosa	cluster_14	18-01-2023	Bronchoalveolar lavage
8663692	tet(d)	contig00045	1-c	CARD	tet(D)	22906824	0.662252	74	280632	781.72	235	20592	Pseudomonas aeruginosa	100	Pseudomonas aeruginosa	cluster_14	18-01-2023	Bronchoalveolar lavage
8663692	flor2	contig00045	1-c	NCBI	floR2	22906824	0.662252	74	280632	781.72	235	20592	Pseudomonas aeruginosa	100	Pseudomonas aeruginosa	cluster_14	18-01-2023	Bronchoalveolar lavage
8663692	cmla9	contig00045	1-c	CARD	cmlA9	22906824	0.662252	74	280632	781.72	235	20592	Pseudomonas aeruginosa	100	Pseudomonas aeruginosa	cluster_14	18-01-2023	Bronchoalveolar lavage
8663692	type b nfxb	contig00032	1-c	CARD	Type B NfxB	22906824	0.662252	74	280632	781.72	235	20592	Pseudomonas aeruginosa	100	Pseudomonas aeruginosa	cluster_14	18-01-2023	Bronchoalveolar lavage
8663692	oprj	contig00032	1-c	CARD	OprJ	22906824	0.662252	74	280632	781.72	235	20592	Pseudomonas aeruginosa	100	Pseudomonas aeruginosa	cluster_14	18-01-2023	Bronchoalveolar lavage
8663692	mexd	contig00032	1-c	CARD	MexD	22906824	0.662252	74	280632	781.72	235	20592	Pseudomonas aeruginosa	100	Pseudomonas aeruginosa	cluster_14	18-01-2023	Bronchoalveolar lavage
8663692	mexc	contig00032	1-c	CARD	MexC	22906824	0.662252	74	280632	781.72	235	20592	Pseudomonas aeruginosa	100	Pseudomonas aeruginosa	cluster_14	18-01-2023	Bronchoalveolar lavage
8663692	emre	contig00028	1-c	CARD	Pseudomonas aeruginosa emrE	22906824	0.662252	74	280632	781.72	235	20592	Pseudomonas aeruginosa	100	Pseudomonas aeruginosa	cluster_14	18-01-2023	Bronchoalveolar lavage
8663692	sul1	contig00026	1-c	NCBI	sul1	22906824	0.662252	74	280632	781.72	235	20592	Pseudomonas aeruginosa	100	Pseudomonas aeruginosa	cluster_14	18-01-2023	Bronchoalveolar lavage
8663692	catb7	contig00026	3-c	NCBI|resfinder|CARD	catB7|Pseudomonas aeruginosa catB7	22906824	0.662252	74	280632	781.72	235	20592	Pseudomonas aeruginosa	100	Pseudomonas aeruginosa	cluster_14	18-01-2023	Bronchoalveolar lavage
8663692	soxr	contig00025	1-c	CARD	Pseudomonas aeruginosa soxR	22906824	0.662252	74	280632	781.72	235	20592	Pseudomonas aeruginosa	100	Pseudomonas aeruginosa	cluster_14	18-01-2023	Bronchoalveolar lavage
8663692	pars	contig00019	1-c	CARD	ParS	22906824	0.662252	74	280632	781.72	235	20592	Pseudomonas aeruginosa	100	Pseudomonas aeruginosa	cluster_14	18-01-2023	Bronchoalveolar lavage
8663692	parr	contig00019	1-c	CARD	ParR	22906824	0.662252	74	280632	781.72	235	20592	Pseudomonas aeruginosa	100	Pseudomonas aeruginosa	cluster_14	18-01-2023	Bronchoalveolar lavage
8663692	mexn	contig00018	1-c	CARD	mexN	22906824	0.662252	74	280632	781.72	235	20592	Pseudomonas aeruginosa	100	Pseudomonas aeruginosa	cluster_14	18-01-2023	Bronchoalveolar lavage
8663692	mexm	contig00018	1-c	CARD	mexM	22906824	0.662252	74	280632	781.72	235	20592	Pseudomonas aeruginosa	100	Pseudomonas aeruginosa	cluster_14	18-01-2023	Bronchoalveolar lavage
8663692	pmpm	contig00017	1-c	CARD	PmpM	22906824	0.662252	74	280632	781.72	235	20592	Pseudomonas aeruginosa	100	Pseudomonas aeruginosa	cluster_14	18-01-2023	Bronchoalveolar lavage
8663692	mexz	contig00014	1-c	CARD	MexZ	22906824	0.662252	74	280632	781.72	235	20592	Pseudomonas aeruginosa	100	Pseudomonas aeruginosa	cluster_14	18-01-2023	Bronchoalveolar lavage
8663692	mexy	contig00014	1-c	CARD	mexY	22906824	0.662252	74	280632	781.72	235	20592	Pseudomonas aeruginosa	100	Pseudomonas aeruginosa	cluster_14	18-01-2023	Bronchoalveolar lavage
8663692	tric	contig00012	1-c	CARD	TriC	22906824	0.662252	74	280632	781.72	235	20592	Pseudomonas aeruginosa	100	Pseudomonas aeruginosa	cluster_14	18-01-2023	Bronchoalveolar lavage
8663692	trib	contig00012	1-c	CARD	TriB	22906824	0.662252	74	280632	781.72	235	20592	Pseudomonas aeruginosa	100	Pseudomonas aeruginosa	cluster_14	18-01-2023	Bronchoalveolar lavage
8663692	tria	contig00012	1-c	CARD	TriA	22906824	0.662252	74	280632	781.72	235	20592	Pseudomonas aeruginosa	100	Pseudomonas aeruginosa	cluster_14	18-01-2023	Bronchoalveolar lavage
8663692	oxa-488	contig00011	2-c	NCBI|CARD	blaOXA-488|OXA-488	22906824	0.662252	74	280632	781.72	235	20592	Pseudomonas aeruginosa	100	Pseudomonas aeruginosa	cluster_14	18-01-2023	Bronchoalveolar lavage
8663692	cpxr	contig00010	1-c	CARD	Pseudomonas aeruginosa CpxR	22906824	0.662252	74	280632	781.72	235	20592	Pseudomonas aeruginosa	100	Pseudomonas aeruginosa	cluster_14	18-01-2023	Bronchoalveolar lavage
8663692	fosa	contig00008	3-c	NCBI|resfinder|CARD	fosA|FosA	22906824	0.662252	74	280632	781.72	235	20592	Pseudomonas aeruginosa	100	Pseudomonas aeruginosa	cluster_14	18-01-2023	Bronchoalveolar lavage
8663692	parc	contig00007	1-c	NCBI	parC	22906824	0.662252	74	280632	781.72	235	20592	Pseudomonas aeruginosa	100	Pseudomonas aeruginosa	cluster_14	18-01-2023	Bronchoalveolar lavage
8663692	opmh	contig00007	1-c	CARD	OpmH	22906824	0.662252	74	280632	781.72	235	20592	Pseudomonas aeruginosa	100	Pseudomonas aeruginosa	cluster_14	18-01-2023	Bronchoalveolar lavage
8663692	bass	contig00007	1-c	CARD	basS	22906824	0.662252	74	280632	781.72	235	20592	Pseudomonas aeruginosa	100	Pseudomonas aeruginosa	cluster_14	18-01-2023	Bronchoalveolar lavage
8663692	basr	contig00007	1-c	CARD	basR	22906824	0.662252	74	280632	781.72	235	20592	Pseudomonas aeruginosa	100	Pseudomonas aeruginosa	cluster_14	18-01-2023	Bronchoalveolar lavage
8663692	mexw	contig00006	1-c	CARD	MexW	22906824	0.662252	74	280632	781.72	235	20592	Pseudomonas aeruginosa	100	Pseudomonas aeruginosa	cluster_14	18-01-2023	Bronchoalveolar lavage
8663692	mexv	contig00006	1-c	CARD	MexV	22906824	0.662252	74	280632	781.72	235	20592	Pseudomonas aeruginosa	100	Pseudomonas aeruginosa	cluster_14	18-01-2023	Bronchoalveolar lavage
8663692	rsma	contig00005	1-c	CARD	rsmA	22906824	0.662252	74	280632	781.72	235	20592	Pseudomonas aeruginosa	100	Pseudomonas aeruginosa	cluster_14	18-01-2023	Bronchoalveolar lavage
8663692	oprn	contig00004	1-c	CARD	OprN	22906824	0.662252	74	280632	781.72	235	20592	Pseudomonas aeruginosa	100	Pseudomonas aeruginosa	cluster_14	18-01-2023	Bronchoalveolar lavage
8663692	opmb	contig00004	1-c	CARD	OpmB	22906824	0.662252	74	280632	781.72	235	20592	Pseudomonas aeruginosa	100	Pseudomonas aeruginosa	cluster_14	18-01-2023	Bronchoalveolar lavage
8663692	muxc	contig00004	1-c	CARD	MuxC	22906824	0.662252	74	280632	781.72	235	20592	Pseudomonas aeruginosa	100	Pseudomonas aeruginosa	cluster_14	18-01-2023	Bronchoalveolar lavage
8663692	muxb	contig00004	1-c	CARD	MuxB	22906824	0.662252	74	280632	781.72	235	20592	Pseudomonas aeruginosa	100	Pseudomonas aeruginosa	cluster_14	18-01-2023	Bronchoalveolar lavage
8663692	muxa	contig00004	1-c	CARD	MuxA	22906824	0.662252	74	280632	781.72	235	20592	Pseudomonas aeruginosa	100	Pseudomonas aeruginosa	cluster_14	18-01-2023	Bronchoalveolar lavage
8663692	mext	contig00004	1-c	CARD	MexT	22906824	0.662252	74	280632	781.72	235	20592	Pseudomonas aeruginosa	100	Pseudomonas aeruginosa	cluster_14	18-01-2023	Bronchoalveolar lavage
8663692	mexs	contig00004	1-c	CARD	MexS	22906824	0.662252	74	280632	781.72	235	20592	Pseudomonas aeruginosa	100	Pseudomonas aeruginosa	cluster_14	18-01-2023	Bronchoalveolar lavage
8663692	mexf	contig00004	1-c	CARD	MexF	22906824	0.662252	74	280632	781.72	235	20592	Pseudomonas aeruginosa	100	Pseudomonas aeruginosa	cluster_14	18-01-2023	Bronchoalveolar lavage
8663692	mexe	contig00004	1-c	CARD	MexE	22906824	0.662252	74	280632	781.72	235	20592	Pseudomonas aeruginosa	100	Pseudomonas aeruginosa	cluster_14	18-01-2023	Bronchoalveolar lavage
8663692	oprm	contig00003	1-c	CARD	OprM	22906824	0.662252	74	280632	781.72	235	20592	Pseudomonas aeruginosa	100	Pseudomonas aeruginosa	cluster_14	18-01-2023	Bronchoalveolar lavage
8663692	mexr	contig00003	1-c	CARD	MexR	22906824	0.662252	74	280632	781.72	235	20592	Pseudomonas aeruginosa	100	Pseudomonas aeruginosa	cluster_14	18-01-2023	Bronchoalveolar lavage
8663692	mexb	contig00003	1-c	CARD	MexB	22906824	0.662252	74	280632	781.72	235	20592	Pseudomonas aeruginosa	100	Pseudomonas aeruginosa	cluster_14	18-01-2023	Bronchoalveolar lavage
8663692	mexa	contig00003	1-c	CARD	MexA	22906824	0.662252	74	280632	781.72	235	20592	Pseudomonas aeruginosa	100	Pseudomonas aeruginosa	cluster_14	18-01-2023	Bronchoalveolar lavage
8663692	gyra	contig00002	2-c	NCBI|CARD	gyrA|Pseudomonas aeruginosa gyrA conferring resistance to fluoroquinolones	22906824	0.662252	74	280632	781.72	235	20592	Pseudomonas aeruginosa	100	Pseudomonas aeruginosa	cluster_14	18-01-2023	Bronchoalveolar lavage
8663692	cprs	contig00002	1-c	CARD	cprS	22906824	0.662252	74	280632	781.72	235	20592	Pseudomonas aeruginosa	100	Pseudomonas aeruginosa	cluster_14	18-01-2023	Bronchoalveolar lavage
8663692	cprr	contig00002	1-c	CARD	cprR	22906824	0.662252	74	280632	781.72	235	20592	Pseudomonas aeruginosa	100	Pseudomonas aeruginosa	cluster_14	18-01-2023	Bronchoalveolar lavage
8663692	yajc	contig00001	1-c	CARD	YajC	22906824	0.662252	74	280632	781.72	235	20592	Pseudomonas aeruginosa	100	Pseudomonas aeruginosa	cluster_14	18-01-2023	Bronchoalveolar lavage
8663692	pdc-35	contig00001	2-c	NCBI|CARD	blaPDC-35|PDC-35	22906824	0.662252	74	280632	781.72	235	20592	Pseudomonas aeruginosa	100	Pseudomonas aeruginosa	cluster_14	18-01-2023	Bronchoalveolar lavage
8663692	pao	contig00001	1-c	resfinder	blaPAO	22906824	0.662252	74	280632	781.72	235	20592	Pseudomonas aeruginosa	100	Pseudomonas aeruginosa	cluster_14	18-01-2023	Bronchoalveolar lavage
8663692	opme	contig00001	1-c	CARD	opmE	22906824	0.662252	74	280632	781.72	235	20592	Pseudomonas aeruginosa	100	Pseudomonas aeruginosa	cluster_14	18-01-2023	Bronchoalveolar lavage
8663692	opmd	contig00001	1-c	CARD	OpmD	22906824	0.662252	74	280632	781.72	235	20592	Pseudomonas aeruginosa	100	Pseudomonas aeruginosa	cluster_14	18-01-2023	Bronchoalveolar lavage
8663692	nald	contig00001	1-c	CARD	nalD	22906824	0.662252	74	280632	781.72	235	20592	Pseudomonas aeruginosa	100	Pseudomonas aeruginosa	cluster_14	18-01-2023	Bronchoalveolar lavage
8663692	nalc	contig00001	1-c	CARD	nalC	22906824	0.662252	74	280632	781.72	235	20592	Pseudomonas aeruginosa	100	Pseudomonas aeruginosa	cluster_14	18-01-2023	Bronchoalveolar lavage
8663692	mexq	contig00001	1-c	CARD	mexQ	22906824	0.662252	74	280632	781.72	235	20592	Pseudomonas aeruginosa	100	Pseudomonas aeruginosa	cluster_14	18-01-2023	Bronchoalveolar lavage
8663692	mexp	contig00001	1-c	CARD	mexP	22906824	0.662252	74	280632	781.72	235	20592	Pseudomonas aeruginosa	100	Pseudomonas aeruginosa	cluster_14	18-01-2023	Bronchoalveolar lavage
8663692	mexl	contig00001	1-c	CARD	MexL	22906824	0.662252	74	280632	781.72	235	20592	Pseudomonas aeruginosa	100	Pseudomonas aeruginosa	cluster_14	18-01-2023	Bronchoalveolar lavage
8663692	mexk	contig00001	1-c	CARD	MexK	22906824	0.662252	74	280632	781.72	235	20592	Pseudomonas aeruginosa	100	Pseudomonas aeruginosa	cluster_14	18-01-2023	Bronchoalveolar lavage
8663692	mexj	contig00001	1-c	CARD	MexJ	22906824	0.662252	74	280632	781.72	235	20592	Pseudomonas aeruginosa	100	Pseudomonas aeruginosa	cluster_14	18-01-2023	Bronchoalveolar lavage
8663692	mexi	contig00001	1-c	CARD	MexI	22906824	0.662252	74	280632	781.72	235	20592	Pseudomonas aeruginosa	100	Pseudomonas aeruginosa	cluster_14	18-01-2023	Bronchoalveolar lavage
8663692	mexh	contig00001	1-c	CARD	MexH	22906824	0.662252	74	280632	781.72	235	20592	Pseudomonas aeruginosa	100	Pseudomonas aeruginosa	cluster_14	18-01-2023	Bronchoalveolar lavage
8663692	mexg	contig00001	1-c	CARD	MexG	22906824	0.662252	74	280632	781.72	235	20592	Pseudomonas aeruginosa	100	Pseudomonas aeruginosa	cluster_14	18-01-2023	Bronchoalveolar lavage
8663692	bcr-1	contig00001	1-c	CARD	bcr-1	22906824	0.662252	74	280632	781.72	235	20592	Pseudomonas aeruginosa	100	Pseudomonas aeruginosa	cluster_14	18-01-2023	Bronchoalveolar lavage
8663692	arna	contig00001	1-c	CARD	arnA	22906824	0.662252	74	280632	781.72	235	20592	Pseudomonas aeruginosa	100	Pseudomonas aeruginosa	cluster_14	18-01-2023	Bronchoalveolar lavage
8663692	aph(3')-iib	contig00001	3-c	NCBI|resfinder|CARD	aph(3')-IIb|APH(3')-IIb	22906824	0.662252	74	280632	781.72	235	20592	Pseudomonas aeruginosa	100	Pseudomonas aeruginosa	cluster_14	18-01-2023	Bronchoalveolar lavage
8876020	thin-b	contig00078	1-c	CARD	THIN-B	8774938	0.664848	104	421228	198.95	1205	0	Pseudomonas aeruginosa	100	Pseudomonas aeruginosa	cluster_11	21-02-2023	Bronchoalveolar lavage
8876020	oxa-573	contig00028	1-c	CARD	OXA-573	8774938	0.664848	104	421228	198.95	1205	0	Pseudomonas aeruginosa	100	Pseudomonas aeruginosa	cluster_11	21-02-2023	Bronchoalveolar lavage
8876020	crpp	contig00028	1-c	NCBI	crpP	8774938	0.664848	104	421228	198.95	1205	0	Pseudomonas aeruginosa	100	Pseudomonas aeruginosa	cluster_11	21-02-2023	Bronchoalveolar lavage
8876020	opmd	contig00019	1-c	CARD	OpmD	8774938	0.664848	104	421228	198.95	1205	0	Pseudomonas aeruginosa	100	Pseudomonas aeruginosa	cluster_11	21-02-2023	Bronchoalveolar lavage
8876020	mexi	contig00019	1-c	CARD	MexI	8774938	0.664848	104	421228	198.95	1205	0	Pseudomonas aeruginosa	100	Pseudomonas aeruginosa	cluster_11	21-02-2023	Bronchoalveolar lavage
8876020	mexh	contig00019	1-c	CARD	MexH	8774938	0.664848	104	421228	198.95	1205	0	Pseudomonas aeruginosa	100	Pseudomonas aeruginosa	cluster_11	21-02-2023	Bronchoalveolar lavage
8876020	mexg	contig00019	1-c	CARD	MexG	8774938	0.664848	104	421228	198.95	1205	0	Pseudomonas aeruginosa	100	Pseudomonas aeruginosa	cluster_11	21-02-2023	Bronchoalveolar lavage
8876020	bass	contig00016	1-c	CARD	basS	8774938	0.664848	104	421228	198.95	1205	0	Pseudomonas aeruginosa	100	Pseudomonas aeruginosa	cluster_11	21-02-2023	Bronchoalveolar lavage
8876020	basr	contig00016	1-c	CARD	basR	8774938	0.664848	104	421228	198.95	1205	0	Pseudomonas aeruginosa	100	Pseudomonas aeruginosa	cluster_11	21-02-2023	Bronchoalveolar lavage
8876020	type b nfxb	contig00015	1-c	CARD	Type B NfxB	8774938	0.664848	104	421228	198.95	1205	0	Pseudomonas aeruginosa	100	Pseudomonas aeruginosa	cluster_11	21-02-2023	Bronchoalveolar lavage
8876020	oprj	contig00015	1-c	CARD	OprJ	8774938	0.664848	104	421228	198.95	1205	0	Pseudomonas aeruginosa	100	Pseudomonas aeruginosa	cluster_11	21-02-2023	Bronchoalveolar lavage
8876020	mexd	contig00015	1-c	CARD	MexD	8774938	0.664848	104	421228	198.95	1205	0	Pseudomonas aeruginosa	100	Pseudomonas aeruginosa	cluster_11	21-02-2023	Bronchoalveolar lavage
8876020	mexc	contig00015	1-c	CARD	MexC	8774938	0.664848	104	421228	198.95	1205	0	Pseudomonas aeruginosa	100	Pseudomonas aeruginosa	cluster_11	21-02-2023	Bronchoalveolar lavage
8876020	cpxr	contig00014	1-c	CARD	Pseudomonas aeruginosa CpxR	8774938	0.664848	104	421228	198.95	1205	0	Pseudomonas aeruginosa	100	Pseudomonas aeruginosa	cluster_11	21-02-2023	Bronchoalveolar lavage
8876020	opmh	contig00011	1-c	CARD	OpmH	8774938	0.664848	104	421228	198.95	1205	0	Pseudomonas aeruginosa	100	Pseudomonas aeruginosa	cluster_11	21-02-2023	Bronchoalveolar lavage
8876020	rsma	contig00010	1-c	CARD	rsmA	8774938	0.664848	104	421228	198.95	1205	0	Pseudomonas aeruginosa	100	Pseudomonas aeruginosa	cluster_11	21-02-2023	Bronchoalveolar lavage
8876020	catb7	contig00010	3-c	NCBI|resfinder|CARD	catB7|Pseudomonas aeruginosa catB7	8774938	0.664848	104	421228	198.95	1205	0	Pseudomonas aeruginosa	100	Pseudomonas aeruginosa	cluster_11	21-02-2023	Bronchoalveolar lavage
8876020	mexw	contig00009	1-c	CARD	MexW	8774938	0.664848	104	421228	198.95	1205	0	Pseudomonas aeruginosa	100	Pseudomonas aeruginosa	cluster_11	21-02-2023	Bronchoalveolar lavage
8876020	mexv	contig00009	1-c	CARD	MexV	8774938	0.664848	104	421228	198.95	1205	0	Pseudomonas aeruginosa	100	Pseudomonas aeruginosa	cluster_11	21-02-2023	Bronchoalveolar lavage
8876020	pars	contig00008	1-c	CARD	ParS	8774938	0.664848	104	421228	198.95	1205	0	Pseudomonas aeruginosa	100	Pseudomonas aeruginosa	cluster_11	21-02-2023	Bronchoalveolar lavage
8876020	parr	contig00008	1-c	CARD	ParR	8774938	0.664848	104	421228	198.95	1205	0	Pseudomonas aeruginosa	100	Pseudomonas aeruginosa	cluster_11	21-02-2023	Bronchoalveolar lavage
8876020	tric	contig00007	1-c	CARD	TriC	8774938	0.664848	104	421228	198.95	1205	0	Pseudomonas aeruginosa	100	Pseudomonas aeruginosa	cluster_11	21-02-2023	Bronchoalveolar lavage
8876020	trib	contig00007	1-c	CARD	TriB	8774938	0.664848	104	421228	198.95	1205	0	Pseudomonas aeruginosa	100	Pseudomonas aeruginosa	cluster_11	21-02-2023	Bronchoalveolar lavage
8876020	tria	contig00007	1-c	CARD	TriA	8774938	0.664848	104	421228	198.95	1205	0	Pseudomonas aeruginosa	100	Pseudomonas aeruginosa	cluster_11	21-02-2023	Bronchoalveolar lavage
8876020	oxa-494	contig00007	2-c	NCBI|CARD	blaOXA-494|OXA-494	8774938	0.664848	104	421228	198.95	1205	0	Pseudomonas aeruginosa	100	Pseudomonas aeruginosa	cluster_11	21-02-2023	Bronchoalveolar lavage
8876020	oprm	contig00006	1-c	CARD	OprM	8774938	0.664848	104	421228	198.95	1205	0	Pseudomonas aeruginosa	100	Pseudomonas aeruginosa	cluster_11	21-02-2023	Bronchoalveolar lavage
8876020	mexr	contig00006	1-c	CARD	MexR	8774938	0.664848	104	421228	198.95	1205	0	Pseudomonas aeruginosa	100	Pseudomonas aeruginosa	cluster_11	21-02-2023	Bronchoalveolar lavage
8876020	mexb	contig00006	1-c	CARD	MexB	8774938	0.664848	104	421228	198.95	1205	0	Pseudomonas aeruginosa	100	Pseudomonas aeruginosa	cluster_11	21-02-2023	Bronchoalveolar lavage
8876020	mexa	contig00006	1-c	CARD	MexA	8774938	0.664848	104	421228	198.95	1205	0	Pseudomonas aeruginosa	100	Pseudomonas aeruginosa	cluster_11	21-02-2023	Bronchoalveolar lavage
8876020	soxr	contig00005	1-c	CARD	Pseudomonas aeruginosa soxR	8774938	0.664848	104	421228	198.95	1205	0	Pseudomonas aeruginosa	100	Pseudomonas aeruginosa	cluster_11	21-02-2023	Bronchoalveolar lavage
8876020	mexz	contig00005	1-c	CARD	MexZ	8774938	0.664848	104	421228	198.95	1205	0	Pseudomonas aeruginosa	100	Pseudomonas aeruginosa	cluster_11	21-02-2023	Bronchoalveolar lavage
8876020	mexy	contig00005	1-c	CARD	mexY	8774938	0.664848	104	421228	198.95	1205	0	Pseudomonas aeruginosa	100	Pseudomonas aeruginosa	cluster_11	21-02-2023	Bronchoalveolar lavage
8876020	emre	contig00004	1-c	CARD	Pseudomonas aeruginosa emrE	8774938	0.664848	104	421228	198.95	1205	0	Pseudomonas aeruginosa	100	Pseudomonas aeruginosa	cluster_11	21-02-2023	Bronchoalveolar lavage
8876020	pmpm	contig00003	1-c	CARD	PmpM	8774938	0.664848	104	421228	198.95	1205	0	Pseudomonas aeruginosa	100	Pseudomonas aeruginosa	cluster_11	21-02-2023	Bronchoalveolar lavage
8876020	mexn	contig00003	1-c	CARD	mexN	8774938	0.664848	104	421228	198.95	1205	0	Pseudomonas aeruginosa	100	Pseudomonas aeruginosa	cluster_11	21-02-2023	Bronchoalveolar lavage
8876020	mexm	contig00003	1-c	CARD	mexM	8774938	0.664848	104	421228	198.95	1205	0	Pseudomonas aeruginosa	100	Pseudomonas aeruginosa	cluster_11	21-02-2023	Bronchoalveolar lavage
8876020	fosa	contig00003	3-c	NCBI|resfinder|CARD	fosA|FosA	8774938	0.664848	104	421228	198.95	1205	0	Pseudomonas aeruginosa	100	Pseudomonas aeruginosa	cluster_11	21-02-2023	Bronchoalveolar lavage
8876020	yajc	contig00002	1-c	CARD	YajC	8774938	0.664848	104	421228	198.95	1205	0	Pseudomonas aeruginosa	100	Pseudomonas aeruginosa	cluster_11	21-02-2023	Bronchoalveolar lavage
8876020	pdc-113	contig00002	2-c	NCBI|CARD	blaPDC-113|PDC-113	8774938	0.664848	104	421228	198.95	1205	0	Pseudomonas aeruginosa	100	Pseudomonas aeruginosa	cluster_11	21-02-2023	Bronchoalveolar lavage
8876020	pao	contig00002	1-c	resfinder	blaPAO	8774938	0.664848	104	421228	198.95	1205	0	Pseudomonas aeruginosa	100	Pseudomonas aeruginosa	cluster_11	21-02-2023	Bronchoalveolar lavage
8876020	opme	contig00002	1-c	CARD	opmE	8774938	0.664848	104	421228	198.95	1205	0	Pseudomonas aeruginosa	100	Pseudomonas aeruginosa	cluster_11	21-02-2023	Bronchoalveolar lavage
8876020	nald	contig00002	1-c	CARD	nalD	8774938	0.664848	104	421228	198.95	1205	0	Pseudomonas aeruginosa	100	Pseudomonas aeruginosa	cluster_11	21-02-2023	Bronchoalveolar lavage
8876020	nalc	contig00002	1-c	CARD	nalC	8774938	0.664848	104	421228	198.95	1205	0	Pseudomonas aeruginosa	100	Pseudomonas aeruginosa	cluster_11	21-02-2023	Bronchoalveolar lavage
8876020	mexq	contig00002	1-c	CARD	mexQ	8774938	0.664848	104	421228	198.95	1205	0	Pseudomonas aeruginosa	100	Pseudomonas aeruginosa	cluster_11	21-02-2023	Bronchoalveolar lavage
8876020	mexp	contig00002	1-c	CARD	mexP	8774938	0.664848	104	421228	198.95	1205	0	Pseudomonas aeruginosa	100	Pseudomonas aeruginosa	cluster_11	21-02-2023	Bronchoalveolar lavage
8876020	mexl	contig00002	1-c	CARD	MexL	8774938	0.664848	104	421228	198.95	1205	0	Pseudomonas aeruginosa	100	Pseudomonas aeruginosa	cluster_11	21-02-2023	Bronchoalveolar lavage
8876020	mexk	contig00002	1-c	CARD	MexK	8774938	0.664848	104	421228	198.95	1205	0	Pseudomonas aeruginosa	100	Pseudomonas aeruginosa	cluster_11	21-02-2023	Bronchoalveolar lavage
8876020	mexj	contig00002	1-c	CARD	MexJ	8774938	0.664848	104	421228	198.95	1205	0	Pseudomonas aeruginosa	100	Pseudomonas aeruginosa	cluster_11	21-02-2023	Bronchoalveolar lavage
8876020	bcr-1	contig00002	1-c	CARD	bcr-1	8774938	0.664848	104	421228	198.95	1205	0	Pseudomonas aeruginosa	100	Pseudomonas aeruginosa	cluster_11	21-02-2023	Bronchoalveolar lavage
8876020	arna	contig00002	1-c	CARD	arnA	8774938	0.664848	104	421228	198.95	1205	0	Pseudomonas aeruginosa	100	Pseudomonas aeruginosa	cluster_11	21-02-2023	Bronchoalveolar lavage
8876020	aph(3')-iib	contig00002	3-c	NCBI|resfinder|CARD	aph(3')-IIb|APH(3')-IIb	8774938	0.664848	104	421228	198.95	1205	0	Pseudomonas aeruginosa	100	Pseudomonas aeruginosa	cluster_11	21-02-2023	Bronchoalveolar lavage
8876020	oprn	contig00001	1-c	CARD	OprN	8774938	0.664848	104	421228	198.95	1205	0	Pseudomonas aeruginosa	100	Pseudomonas aeruginosa	cluster_11	21-02-2023	Bronchoalveolar lavage
8876020	opmb	contig00001	1-c	CARD	OpmB	8774938	0.664848	104	421228	198.95	1205	0	Pseudomonas aeruginosa	100	Pseudomonas aeruginosa	cluster_11	21-02-2023	Bronchoalveolar lavage
8876020	muxc	contig00001	1-c	CARD	MuxC	8774938	0.664848	104	421228	198.95	1205	0	Pseudomonas aeruginosa	100	Pseudomonas aeruginosa	cluster_11	21-02-2023	Bronchoalveolar lavage
8876020	muxb	contig00001	1-c	CARD	MuxB	8774938	0.664848	104	421228	198.95	1205	0	Pseudomonas aeruginosa	100	Pseudomonas aeruginosa	cluster_11	21-02-2023	Bronchoalveolar lavage
8876020	muxa	contig00001	1-c	CARD	MuxA	8774938	0.664848	104	421228	198.95	1205	0	Pseudomonas aeruginosa	100	Pseudomonas aeruginosa	cluster_11	21-02-2023	Bronchoalveolar lavage
8876020	mext	contig00001	1-c	CARD	MexT	8774938	0.664848	104	421228	198.95	1205	0	Pseudomonas aeruginosa	100	Pseudomonas aeruginosa	cluster_11	21-02-2023	Bronchoalveolar lavage
8876020	mexs	contig00001	1-c	CARD	MexS	8774938	0.664848	104	421228	198.95	1205	0	Pseudomonas aeruginosa	100	Pseudomonas aeruginosa	cluster_11	21-02-2023	Bronchoalveolar lavage
8876020	mexf	contig00001	1-c	CARD	MexF	8774938	0.664848	104	421228	198.95	1205	0	Pseudomonas aeruginosa	100	Pseudomonas aeruginosa	cluster_11	21-02-2023	Bronchoalveolar lavage
8876020	mexe	contig00001	1-c	CARD	MexE	8774938	0.664848	104	421228	198.95	1205	0	Pseudomonas aeruginosa	100	Pseudomonas aeruginosa	cluster_11	21-02-2023	Bronchoalveolar lavage
8876020	cprs	contig00001	1-c	CARD	cprS	8774938	0.664848	104	421228	198.95	1205	0	Pseudomonas aeruginosa	100	Pseudomonas aeruginosa	cluster_11	21-02-2023	Bronchoalveolar lavage
8876020	cprr	contig00001	1-c	CARD	cprR	8774938	0.664848	104	421228	198.95	1205	0	Pseudomonas aeruginosa	100	Pseudomonas aeruginosa	cluster_11	21-02-2023	Bronchoalveolar lavage
8933298	opmh	contig00088	1-c	CARD	OpmH	12721604	0.657034	286	133462	253.05	395	20634	Pseudomonas aeruginosa	100	Pseudomonas aeruginosa	cluster_10	28-02-2023	Bronchoalveolar lavage
8933298	nald	contig00078	1-c	CARD	nalD	12721604	0.657034	286	133462	253.05	395	20634	Pseudomonas aeruginosa	100	Pseudomonas aeruginosa	cluster_10	28-02-2023	Bronchoalveolar lavage
8933298	crpp	contig00071	1-c	NCBI	crpP	12721604	0.657034	286	133462	253.05	395	20634	Pseudomonas aeruginosa	100	Pseudomonas aeruginosa	cluster_10	28-02-2023	Bronchoalveolar lavage
8933298	oxa-573	contig00069	1-c	CARD	OXA-573	12721604	0.657034	286	133462	253.05	395	20634	Pseudomonas aeruginosa	100	Pseudomonas aeruginosa	cluster_10	28-02-2023	Bronchoalveolar lavage
8933298	z	contig00065	2-p	NCBI|resfinder	blaZ	12721604	0.657034	286	133462	253.05	395	20634	Pseudomonas aeruginosa	100	Pseudomonas aeruginosa	cluster_10	28-02-2023	Bronchoalveolar lavage
8933298	r1	contig00065	1-p	NCBI	blaR1	12721604	0.657034	286	133462	253.05	395	20634	Pseudomonas aeruginosa	100	Pseudomonas aeruginosa	cluster_10	28-02-2023	Bronchoalveolar lavage
8933298	pc1 beta-lactamase (z)	contig00065	1-p	CARD	PC1 beta-lactamase (blaZ)	12721604	0.657034	286	133462	253.05	395	20634	Pseudomonas aeruginosa	100	Pseudomonas aeruginosa	cluster_10	28-02-2023	Bronchoalveolar lavage
8933298	i	contig00065	1-p	NCBI	blaI	12721604	0.657034	286	133462	253.05	395	20634	Pseudomonas aeruginosa	100	Pseudomonas aeruginosa	cluster_10	28-02-2023	Bronchoalveolar lavage
8933298	pars	contig00037	1-c	CARD	ParS	12721604	0.657034	286	133462	253.05	395	20634	Pseudomonas aeruginosa	100	Pseudomonas aeruginosa	cluster_10	28-02-2023	Bronchoalveolar lavage
8933298	parr	contig00037	1-c	CARD	ParR	12721604	0.657034	286	133462	253.05	395	20634	Pseudomonas aeruginosa	100	Pseudomonas aeruginosa	cluster_10	28-02-2023	Bronchoalveolar lavage
8933298	fosa	contig00036	3-c	NCBI|resfinder|CARD	fosA|FosA	12721604	0.657034	286	133462	253.05	395	20634	Pseudomonas aeruginosa	100	Pseudomonas aeruginosa	cluster_10	28-02-2023	Bronchoalveolar lavage
8933298	catb7	contig00035	3-c	NCBI|resfinder|CARD	catB7|Pseudomonas aeruginosa catB7	12721604	0.657034	286	133462	253.05	395	20634	Pseudomonas aeruginosa	100	Pseudomonas aeruginosa	cluster_10	28-02-2023	Bronchoalveolar lavage
8933298	opme	contig00034	1-c	CARD	opmE	12721604	0.657034	286	133462	253.05	395	20634	Pseudomonas aeruginosa	100	Pseudomonas aeruginosa	cluster_10	28-02-2023	Bronchoalveolar lavage
8933298	mexq	contig00034	1-c	CARD	mexQ	12721604	0.657034	286	133462	253.05	395	20634	Pseudomonas aeruginosa	100	Pseudomonas aeruginosa	cluster_10	28-02-2023	Bronchoalveolar lavage
8933298	mexp	contig00034	1-c	CARD	mexP	12721604	0.657034	286	133462	253.05	395	20634	Pseudomonas aeruginosa	100	Pseudomonas aeruginosa	cluster_10	28-02-2023	Bronchoalveolar lavage
8933298	arna	contig00034	1-c	CARD	arnA	12721604	0.657034	286	133462	253.05	395	20634	Pseudomonas aeruginosa	100	Pseudomonas aeruginosa	cluster_10	28-02-2023	Bronchoalveolar lavage
8933298	cpxr	contig00031	1-c	CARD	Pseudomonas aeruginosa CpxR	12721604	0.657034	286	133462	253.05	395	20634	Pseudomonas aeruginosa	100	Pseudomonas aeruginosa	cluster_10	28-02-2023	Bronchoalveolar lavage
8933298	emre	contig00025	1-c	CARD	Pseudomonas aeruginosa emrE	12721604	0.657034	286	133462	253.05	395	20634	Pseudomonas aeruginosa	100	Pseudomonas aeruginosa	cluster_10	28-02-2023	Bronchoalveolar lavage
8933298	mexw	contig00022	1-c	CARD	MexW	12721604	0.657034	286	133462	253.05	395	20634	Pseudomonas aeruginosa	100	Pseudomonas aeruginosa	cluster_10	28-02-2023	Bronchoalveolar lavage
8933298	mexv	contig00022	1-c	CARD	MexV	12721604	0.657034	286	133462	253.05	395	20634	Pseudomonas aeruginosa	100	Pseudomonas aeruginosa	cluster_10	28-02-2023	Bronchoalveolar lavage
8933298	tric	contig00015	1-c	CARD	TriC	12721604	0.657034	286	133462	253.05	395	20634	Pseudomonas aeruginosa	100	Pseudomonas aeruginosa	cluster_10	28-02-2023	Bronchoalveolar lavage
8933298	trib	contig00015	1-c	CARD	TriB	12721604	0.657034	286	133462	253.05	395	20634	Pseudomonas aeruginosa	100	Pseudomonas aeruginosa	cluster_10	28-02-2023	Bronchoalveolar lavage
8933298	tria	contig00015	1-c	CARD	TriA	12721604	0.657034	286	133462	253.05	395	20634	Pseudomonas aeruginosa	100	Pseudomonas aeruginosa	cluster_10	28-02-2023	Bronchoalveolar lavage
8933298	soxr	contig00015	1-c	CARD	Pseudomonas aeruginosa soxR	12721604	0.657034	286	133462	253.05	395	20634	Pseudomonas aeruginosa	100	Pseudomonas aeruginosa	cluster_10	28-02-2023	Bronchoalveolar lavage
8933298	type b nfxb	contig00014	1-c	CARD	Type B NfxB	12721604	0.657034	286	133462	253.05	395	20634	Pseudomonas aeruginosa	100	Pseudomonas aeruginosa	cluster_10	28-02-2023	Bronchoalveolar lavage
8933298	oprj	contig00014	1-c	CARD	OprJ	12721604	0.657034	286	133462	253.05	395	20634	Pseudomonas aeruginosa	100	Pseudomonas aeruginosa	cluster_10	28-02-2023	Bronchoalveolar lavage
8933298	mexd	contig00014	1-c	CARD	MexD	12721604	0.657034	286	133462	253.05	395	20634	Pseudomonas aeruginosa	100	Pseudomonas aeruginosa	cluster_10	28-02-2023	Bronchoalveolar lavage
8933298	mexc	contig00014	1-c	CARD	MexC	12721604	0.657034	286	133462	253.05	395	20634	Pseudomonas aeruginosa	100	Pseudomonas aeruginosa	cluster_10	28-02-2023	Bronchoalveolar lavage
8933298	oprn	contig00013	1-c	CARD	OprN	12721604	0.657034	286	133462	253.05	395	20634	Pseudomonas aeruginosa	100	Pseudomonas aeruginosa	cluster_10	28-02-2023	Bronchoalveolar lavage
8933298	opmb	contig00013	1-c	CARD	OpmB	12721604	0.657034	286	133462	253.05	395	20634	Pseudomonas aeruginosa	100	Pseudomonas aeruginosa	cluster_10	28-02-2023	Bronchoalveolar lavage
8933298	muxc	contig00013	1-c	CARD	MuxC	12721604	0.657034	286	133462	253.05	395	20634	Pseudomonas aeruginosa	100	Pseudomonas aeruginosa	cluster_10	28-02-2023	Bronchoalveolar lavage
8933298	muxb	contig00013	1-c	CARD	MuxB	12721604	0.657034	286	133462	253.05	395	20634	Pseudomonas aeruginosa	100	Pseudomonas aeruginosa	cluster_10	28-02-2023	Bronchoalveolar lavage
8933298	muxa	contig00013	1-c	CARD	MuxA	12721604	0.657034	286	133462	253.05	395	20634	Pseudomonas aeruginosa	100	Pseudomonas aeruginosa	cluster_10	28-02-2023	Bronchoalveolar lavage
8933298	mext	contig00013	1-c	CARD	MexT	12721604	0.657034	286	133462	253.05	395	20634	Pseudomonas aeruginosa	100	Pseudomonas aeruginosa	cluster_10	28-02-2023	Bronchoalveolar lavage
8933298	mexs	contig00013	1-c	CARD	MexS	12721604	0.657034	286	133462	253.05	395	20634	Pseudomonas aeruginosa	100	Pseudomonas aeruginosa	cluster_10	28-02-2023	Bronchoalveolar lavage
8933298	mexf	contig00013	1-c	CARD	MexF	12721604	0.657034	286	133462	253.05	395	20634	Pseudomonas aeruginosa	100	Pseudomonas aeruginosa	cluster_10	28-02-2023	Bronchoalveolar lavage
8933298	mexe	contig00013	1-c	CARD	MexE	12721604	0.657034	286	133462	253.05	395	20634	Pseudomonas aeruginosa	100	Pseudomonas aeruginosa	cluster_10	28-02-2023	Bronchoalveolar lavage
8933298	mexz	contig00012	1-c	CARD	MexZ	12721604	0.657034	286	133462	253.05	395	20634	Pseudomonas aeruginosa	100	Pseudomonas aeruginosa	cluster_10	28-02-2023	Bronchoalveolar lavage
8933298	mexy	contig00012	1-c	CARD	mexY	12721604	0.657034	286	133462	253.05	395	20634	Pseudomonas aeruginosa	100	Pseudomonas aeruginosa	cluster_10	28-02-2023	Bronchoalveolar lavage
8933298	mexn	contig00011	1-c	CARD	mexN	12721604	0.657034	286	133462	253.05	395	20634	Pseudomonas aeruginosa	100	Pseudomonas aeruginosa	cluster_10	28-02-2023	Bronchoalveolar lavage
8933298	mexm	contig00011	1-c	CARD	mexM	12721604	0.657034	286	133462	253.05	395	20634	Pseudomonas aeruginosa	100	Pseudomonas aeruginosa	cluster_10	28-02-2023	Bronchoalveolar lavage
8933298	cprs	contig00009	1-c	CARD	cprS	12721604	0.657034	286	133462	253.05	395	20634	Pseudomonas aeruginosa	100	Pseudomonas aeruginosa	cluster_10	28-02-2023	Bronchoalveolar lavage
8933298	cprr	contig00009	1-c	CARD	cprR	12721604	0.657034	286	133462	253.05	395	20634	Pseudomonas aeruginosa	100	Pseudomonas aeruginosa	cluster_10	28-02-2023	Bronchoalveolar lavage
8933298	pdc-8	contig00008	2-c	NCBI|CARD	blaPDC-8|PDC-8	12721604	0.657034	286	133462	253.05	395	20634	Pseudomonas aeruginosa	100	Pseudomonas aeruginosa	cluster_10	28-02-2023	Bronchoalveolar lavage
8933298	pao	contig00008	1-c	resfinder	blaPAO	12721604	0.657034	286	133462	253.05	395	20634	Pseudomonas aeruginosa	100	Pseudomonas aeruginosa	cluster_10	28-02-2023	Bronchoalveolar lavage
8933298	opmd	contig00008	1-c	CARD	OpmD	12721604	0.657034	286	133462	253.05	395	20634	Pseudomonas aeruginosa	100	Pseudomonas aeruginosa	cluster_10	28-02-2023	Bronchoalveolar lavage
8933298	mexi	contig00008	1-c	CARD	MexI	12721604	0.657034	286	133462	253.05	395	20634	Pseudomonas aeruginosa	100	Pseudomonas aeruginosa	cluster_10	28-02-2023	Bronchoalveolar lavage
8933298	mexh	contig00008	1-c	CARD	MexH	12721604	0.657034	286	133462	253.05	395	20634	Pseudomonas aeruginosa	100	Pseudomonas aeruginosa	cluster_10	28-02-2023	Bronchoalveolar lavage
8933298	mexg	contig00008	1-c	CARD	MexG	12721604	0.657034	286	133462	253.05	395	20634	Pseudomonas aeruginosa	100	Pseudomonas aeruginosa	cluster_10	28-02-2023	Bronchoalveolar lavage
8933298	bcr-1	contig00008	1-c	CARD	bcr-1	12721604	0.657034	286	133462	253.05	395	20634	Pseudomonas aeruginosa	100	Pseudomonas aeruginosa	cluster_10	28-02-2023	Bronchoalveolar lavage
8933298	aph(3')-iib	contig00008	3-c	NCBI|resfinder|CARD	aph(3')-IIb|APH(3')-IIb	12721604	0.657034	286	133462	253.05	395	20634	Pseudomonas aeruginosa	100	Pseudomonas aeruginosa	cluster_10	28-02-2023	Bronchoalveolar lavage
8933298	oprm	contig00007	1-c	CARD	OprM	12721604	0.657034	286	133462	253.05	395	20634	Pseudomonas aeruginosa	100	Pseudomonas aeruginosa	cluster_10	28-02-2023	Bronchoalveolar lavage
8933298	mexr	contig00007	1-c	CARD	MexR	12721604	0.657034	286	133462	253.05	395	20634	Pseudomonas aeruginosa	100	Pseudomonas aeruginosa	cluster_10	28-02-2023	Bronchoalveolar lavage
8933298	mexb	contig00007	1-c	CARD	MexB	12721604	0.657034	286	133462	253.05	395	20634	Pseudomonas aeruginosa	100	Pseudomonas aeruginosa	cluster_10	28-02-2023	Bronchoalveolar lavage
8933298	mexa	contig00007	1-c	CARD	MexA	12721604	0.657034	286	133462	253.05	395	20634	Pseudomonas aeruginosa	100	Pseudomonas aeruginosa	cluster_10	28-02-2023	Bronchoalveolar lavage
8933298	oxa-905	contig00006	2-c	NCBI|CARD	blaOXA-905|OXA-905	12721604	0.657034	286	133462	253.05	395	20634	Pseudomonas aeruginosa	100	Pseudomonas aeruginosa	cluster_10	28-02-2023	Bronchoalveolar lavage
8933298	bass	contig00005	1-c	CARD	basS	12721604	0.657034	286	133462	253.05	395	20634	Pseudomonas aeruginosa	100	Pseudomonas aeruginosa	cluster_10	28-02-2023	Bronchoalveolar lavage
8933298	basr	contig00005	1-c	CARD	basR	12721604	0.657034	286	133462	253.05	395	20634	Pseudomonas aeruginosa	100	Pseudomonas aeruginosa	cluster_10	28-02-2023	Bronchoalveolar lavage
8933298	rsma	contig00003	1-c	CARD	rsmA	12721604	0.657034	286	133462	253.05	395	20634	Pseudomonas aeruginosa	100	Pseudomonas aeruginosa	cluster_10	28-02-2023	Bronchoalveolar lavage
8933298	pmpm	contig00002	1-c	CARD	PmpM	12721604	0.657034	286	133462	253.05	395	20634	Pseudomonas aeruginosa	100	Pseudomonas aeruginosa	cluster_10	28-02-2023	Bronchoalveolar lavage
8933298	yajc	contig00001	1-c	CARD	YajC	12721604	0.657034	286	133462	253.05	395	20634	Pseudomonas aeruginosa	100	Pseudomonas aeruginosa	cluster_10	28-02-2023	Bronchoalveolar lavage
8933298	nalc	contig00001	1-c	CARD	nalC	12721604	0.657034	286	133462	253.05	395	20634	Pseudomonas aeruginosa	100	Pseudomonas aeruginosa	cluster_10	28-02-2023	Bronchoalveolar lavage
8933298	mexl	contig00001	1-c	CARD	MexL	12721604	0.657034	286	133462	253.05	395	20634	Pseudomonas aeruginosa	100	Pseudomonas aeruginosa	cluster_10	28-02-2023	Bronchoalveolar lavage
8933298	mexk	contig00001	1-c	CARD	MexK	12721604	0.657034	286	133462	253.05	395	20634	Pseudomonas aeruginosa	100	Pseudomonas aeruginosa	cluster_10	28-02-2023	Bronchoalveolar lavage
8933298	mexj	contig00001	1-c	CARD	MexJ	12721604	0.657034	286	133462	253.05	395	20634	Pseudomonas aeruginosa	100	Pseudomonas aeruginosa	cluster_10	28-02-2023	Bronchoalveolar lavage
8966578	oxa-573	contig00028	1-c	CARD	OXA-573	13762964	0.66557	92	421221	312.54	1205	0	Pseudomonas aeruginosa	100	Pseudomonas aeruginosa	cluster_11	07-03-2023	Bronchoalveolar lavage
8966578	crpp	contig00026	1-c	NCBI	crpP	13762964	0.66557	92	421221	312.54	1205	0	Pseudomonas aeruginosa	100	Pseudomonas aeruginosa	cluster_11	07-03-2023	Bronchoalveolar lavage
8966578	opmd	contig00019	1-c	CARD	OpmD	13762964	0.66557	92	421221	312.54	1205	0	Pseudomonas aeruginosa	100	Pseudomonas aeruginosa	cluster_11	07-03-2023	Bronchoalveolar lavage
8966578	mexi	contig00019	1-c	CARD	MexI	13762964	0.66557	92	421221	312.54	1205	0	Pseudomonas aeruginosa	100	Pseudomonas aeruginosa	cluster_11	07-03-2023	Bronchoalveolar lavage
8966578	mexh	contig00019	1-c	CARD	MexH	13762964	0.66557	92	421221	312.54	1205	0	Pseudomonas aeruginosa	100	Pseudomonas aeruginosa	cluster_11	07-03-2023	Bronchoalveolar lavage
8966578	mexg	contig00019	1-c	CARD	MexG	13762964	0.66557	92	421221	312.54	1205	0	Pseudomonas aeruginosa	100	Pseudomonas aeruginosa	cluster_11	07-03-2023	Bronchoalveolar lavage
8966578	type b nfxb	contig00017	1-c	CARD	Type B NfxB	13762964	0.66557	92	421221	312.54	1205	0	Pseudomonas aeruginosa	100	Pseudomonas aeruginosa	cluster_11	07-03-2023	Bronchoalveolar lavage
8966578	oprj	contig00017	1-c	CARD	OprJ	13762964	0.66557	92	421221	312.54	1205	0	Pseudomonas aeruginosa	100	Pseudomonas aeruginosa	cluster_11	07-03-2023	Bronchoalveolar lavage
8966578	mexd	contig00017	1-c	CARD	MexD	13762964	0.66557	92	421221	312.54	1205	0	Pseudomonas aeruginosa	100	Pseudomonas aeruginosa	cluster_11	07-03-2023	Bronchoalveolar lavage
8966578	mexc	contig00017	1-c	CARD	MexC	13762964	0.66557	92	421221	312.54	1205	0	Pseudomonas aeruginosa	100	Pseudomonas aeruginosa	cluster_11	07-03-2023	Bronchoalveolar lavage
8966578	bass	contig00016	1-c	CARD	basS	13762964	0.66557	92	421221	312.54	1205	0	Pseudomonas aeruginosa	100	Pseudomonas aeruginosa	cluster_11	07-03-2023	Bronchoalveolar lavage
8966578	basr	contig00016	1-c	CARD	basR	13762964	0.66557	92	421221	312.54	1205	0	Pseudomonas aeruginosa	100	Pseudomonas aeruginosa	cluster_11	07-03-2023	Bronchoalveolar lavage
8966578	cpxr	contig00015	1-c	CARD	Pseudomonas aeruginosa CpxR	13762964	0.66557	92	421221	312.54	1205	0	Pseudomonas aeruginosa	100	Pseudomonas aeruginosa	cluster_11	07-03-2023	Bronchoalveolar lavage
8966578	opmh	contig00011	1-c	CARD	OpmH	13762964	0.66557	92	421221	312.54	1205	0	Pseudomonas aeruginosa	100	Pseudomonas aeruginosa	cluster_11	07-03-2023	Bronchoalveolar lavage
8966578	rsma	contig00010	1-c	CARD	rsmA	13762964	0.66557	92	421221	312.54	1205	0	Pseudomonas aeruginosa	100	Pseudomonas aeruginosa	cluster_11	07-03-2023	Bronchoalveolar lavage
8966578	catb7	contig00010	3-c	NCBI|resfinder|CARD	catB7|Pseudomonas aeruginosa catB7	13762964	0.66557	92	421221	312.54	1205	0	Pseudomonas aeruginosa	100	Pseudomonas aeruginosa	cluster_11	07-03-2023	Bronchoalveolar lavage
8966578	mexw	contig00009	1-c	CARD	MexW	13762964	0.66557	92	421221	312.54	1205	0	Pseudomonas aeruginosa	100	Pseudomonas aeruginosa	cluster_11	07-03-2023	Bronchoalveolar lavage
8966578	mexv	contig00009	1-c	CARD	MexV	13762964	0.66557	92	421221	312.54	1205	0	Pseudomonas aeruginosa	100	Pseudomonas aeruginosa	cluster_11	07-03-2023	Bronchoalveolar lavage
8966578	pars	contig00008	1-c	CARD	ParS	13762964	0.66557	92	421221	312.54	1205	0	Pseudomonas aeruginosa	100	Pseudomonas aeruginosa	cluster_11	07-03-2023	Bronchoalveolar lavage
8966578	parr	contig00008	1-c	CARD	ParR	13762964	0.66557	92	421221	312.54	1205	0	Pseudomonas aeruginosa	100	Pseudomonas aeruginosa	cluster_11	07-03-2023	Bronchoalveolar lavage
8966578	emre	contig00007	1-c	CARD	Pseudomonas aeruginosa emrE	13762964	0.66557	92	421221	312.54	1205	0	Pseudomonas aeruginosa	100	Pseudomonas aeruginosa	cluster_11	07-03-2023	Bronchoalveolar lavage
8966578	oprm	contig00006	1-c	CARD	OprM	13762964	0.66557	92	421221	312.54	1205	0	Pseudomonas aeruginosa	100	Pseudomonas aeruginosa	cluster_11	07-03-2023	Bronchoalveolar lavage
8966578	mexr	contig00006	1-c	CARD	MexR	13762964	0.66557	92	421221	312.54	1205	0	Pseudomonas aeruginosa	100	Pseudomonas aeruginosa	cluster_11	07-03-2023	Bronchoalveolar lavage
8966578	mexb	contig00006	1-c	CARD	MexB	13762964	0.66557	92	421221	312.54	1205	0	Pseudomonas aeruginosa	100	Pseudomonas aeruginosa	cluster_11	07-03-2023	Bronchoalveolar lavage
8966578	mexa	contig00006	1-c	CARD	MexA	13762964	0.66557	92	421221	312.54	1205	0	Pseudomonas aeruginosa	100	Pseudomonas aeruginosa	cluster_11	07-03-2023	Bronchoalveolar lavage
8966578	soxr	contig00005	1-c	CARD	Pseudomonas aeruginosa soxR	13762964	0.66557	92	421221	312.54	1205	0	Pseudomonas aeruginosa	100	Pseudomonas aeruginosa	cluster_11	07-03-2023	Bronchoalveolar lavage
8966578	mexz	contig00005	1-c	CARD	MexZ	13762964	0.66557	92	421221	312.54	1205	0	Pseudomonas aeruginosa	100	Pseudomonas aeruginosa	cluster_11	07-03-2023	Bronchoalveolar lavage
8966578	mexy	contig00005	1-c	CARD	mexY	13762964	0.66557	92	421221	312.54	1205	0	Pseudomonas aeruginosa	100	Pseudomonas aeruginosa	cluster_11	07-03-2023	Bronchoalveolar lavage
8966578	tric	contig00004	1-c	CARD	TriC	13762964	0.66557	92	421221	312.54	1205	0	Pseudomonas aeruginosa	100	Pseudomonas aeruginosa	cluster_11	07-03-2023	Bronchoalveolar lavage
8966578	trib	contig00004	1-c	CARD	TriB	13762964	0.66557	92	421221	312.54	1205	0	Pseudomonas aeruginosa	100	Pseudomonas aeruginosa	cluster_11	07-03-2023	Bronchoalveolar lavage
8966578	tria	contig00004	1-c	CARD	TriA	13762964	0.66557	92	421221	312.54	1205	0	Pseudomonas aeruginosa	100	Pseudomonas aeruginosa	cluster_11	07-03-2023	Bronchoalveolar lavage
8966578	oxa-494	contig00004	2-c	NCBI|CARD	blaOXA-494|OXA-494	13762964	0.66557	92	421221	312.54	1205	0	Pseudomonas aeruginosa	100	Pseudomonas aeruginosa	cluster_11	07-03-2023	Bronchoalveolar lavage
8966578	pmpm	contig00003	1-c	CARD	PmpM	13762964	0.66557	92	421221	312.54	1205	0	Pseudomonas aeruginosa	100	Pseudomonas aeruginosa	cluster_11	07-03-2023	Bronchoalveolar lavage
8966578	mexn	contig00003	1-c	CARD	mexN	13762964	0.66557	92	421221	312.54	1205	0	Pseudomonas aeruginosa	100	Pseudomonas aeruginosa	cluster_11	07-03-2023	Bronchoalveolar lavage
8966578	mexm	contig00003	1-c	CARD	mexM	13762964	0.66557	92	421221	312.54	1205	0	Pseudomonas aeruginosa	100	Pseudomonas aeruginosa	cluster_11	07-03-2023	Bronchoalveolar lavage
8966578	fosa	contig00003	3-c	NCBI|resfinder|CARD	fosA|FosA	13762964	0.66557	92	421221	312.54	1205	0	Pseudomonas aeruginosa	100	Pseudomonas aeruginosa	cluster_11	07-03-2023	Bronchoalveolar lavage
8966578	yajc	contig00002	1-c	CARD	YajC	13762964	0.66557	92	421221	312.54	1205	0	Pseudomonas aeruginosa	100	Pseudomonas aeruginosa	cluster_11	07-03-2023	Bronchoalveolar lavage
8966578	pdc-113	contig00002	2-c	NCBI|CARD	blaPDC-113|PDC-113	13762964	0.66557	92	421221	312.54	1205	0	Pseudomonas aeruginosa	100	Pseudomonas aeruginosa	cluster_11	07-03-2023	Bronchoalveolar lavage
8966578	pao	contig00002	1-c	resfinder	blaPAO	13762964	0.66557	92	421221	312.54	1205	0	Pseudomonas aeruginosa	100	Pseudomonas aeruginosa	cluster_11	07-03-2023	Bronchoalveolar lavage
8966578	opme	contig00002	1-c	CARD	opmE	13762964	0.66557	92	421221	312.54	1205	0	Pseudomonas aeruginosa	100	Pseudomonas aeruginosa	cluster_11	07-03-2023	Bronchoalveolar lavage
8966578	nald	contig00002	1-c	CARD	nalD	13762964	0.66557	92	421221	312.54	1205	0	Pseudomonas aeruginosa	100	Pseudomonas aeruginosa	cluster_11	07-03-2023	Bronchoalveolar lavage
8966578	nalc	contig00002	1-c	CARD	nalC	13762964	0.66557	92	421221	312.54	1205	0	Pseudomonas aeruginosa	100	Pseudomonas aeruginosa	cluster_11	07-03-2023	Bronchoalveolar lavage
8966578	mexq	contig00002	1-c	CARD	mexQ	13762964	0.66557	92	421221	312.54	1205	0	Pseudomonas aeruginosa	100	Pseudomonas aeruginosa	cluster_11	07-03-2023	Bronchoalveolar lavage
8966578	mexp	contig00002	1-c	CARD	mexP	13762964	0.66557	92	421221	312.54	1205	0	Pseudomonas aeruginosa	100	Pseudomonas aeruginosa	cluster_11	07-03-2023	Bronchoalveolar lavage
8966578	mexl	contig00002	1-c	CARD	MexL	13762964	0.66557	92	421221	312.54	1205	0	Pseudomonas aeruginosa	100	Pseudomonas aeruginosa	cluster_11	07-03-2023	Bronchoalveolar lavage
8966578	mexk	contig00002	1-c	CARD	MexK	13762964	0.66557	92	421221	312.54	1205	0	Pseudomonas aeruginosa	100	Pseudomonas aeruginosa	cluster_11	07-03-2023	Bronchoalveolar lavage
8966578	mexj	contig00002	1-c	CARD	MexJ	13762964	0.66557	92	421221	312.54	1205	0	Pseudomonas aeruginosa	100	Pseudomonas aeruginosa	cluster_11	07-03-2023	Bronchoalveolar lavage
8966578	bcr-1	contig00002	1-c	CARD	bcr-1	13762964	0.66557	92	421221	312.54	1205	0	Pseudomonas aeruginosa	100	Pseudomonas aeruginosa	cluster_11	07-03-2023	Bronchoalveolar lavage
8966578	arna	contig00002	1-c	CARD	arnA	13762964	0.66557	92	421221	312.54	1205	0	Pseudomonas aeruginosa	100	Pseudomonas aeruginosa	cluster_11	07-03-2023	Bronchoalveolar lavage
8966578	armr	contig00002	1-c	CARD	ArmR	13762964	0.66557	92	421221	312.54	1205	0	Pseudomonas aeruginosa	100	Pseudomonas aeruginosa	cluster_11	07-03-2023	Bronchoalveolar lavage
8966578	aph(3')-iib	contig00002	3-c	NCBI|resfinder|CARD	aph(3')-IIb|APH(3')-IIb	13762964	0.66557	92	421221	312.54	1205	0	Pseudomonas aeruginosa	100	Pseudomonas aeruginosa	cluster_11	07-03-2023	Bronchoalveolar lavage
8966578	oprn	contig00001	1-c	CARD	OprN	13762964	0.66557	92	421221	312.54	1205	0	Pseudomonas aeruginosa	100	Pseudomonas aeruginosa	cluster_11	07-03-2023	Bronchoalveolar lavage
8966578	opmb	contig00001	1-c	CARD	OpmB	13762964	0.66557	92	421221	312.54	1205	0	Pseudomonas aeruginosa	100	Pseudomonas aeruginosa	cluster_11	07-03-2023	Bronchoalveolar lavage
8966578	muxc	contig00001	1-c	CARD	MuxC	13762964	0.66557	92	421221	312.54	1205	0	Pseudomonas aeruginosa	100	Pseudomonas aeruginosa	cluster_11	07-03-2023	Bronchoalveolar lavage
8966578	muxb	contig00001	1-c	CARD	MuxB	13762964	0.66557	92	421221	312.54	1205	0	Pseudomonas aeruginosa	100	Pseudomonas aeruginosa	cluster_11	07-03-2023	Bronchoalveolar lavage
8966578	muxa	contig00001	1-c	CARD	MuxA	13762964	0.66557	92	421221	312.54	1205	0	Pseudomonas aeruginosa	100	Pseudomonas aeruginosa	cluster_11	07-03-2023	Bronchoalveolar lavage
8966578	mext	contig00001	1-c	CARD	MexT	13762964	0.66557	92	421221	312.54	1205	0	Pseudomonas aeruginosa	100	Pseudomonas aeruginosa	cluster_11	07-03-2023	Bronchoalveolar lavage
8966578	mexs	contig00001	1-c	CARD	MexS	13762964	0.66557	92	421221	312.54	1205	0	Pseudomonas aeruginosa	100	Pseudomonas aeruginosa	cluster_11	07-03-2023	Bronchoalveolar lavage
8966578	mexf	contig00001	1-c	CARD	MexF	13762964	0.66557	92	421221	312.54	1205	0	Pseudomonas aeruginosa	100	Pseudomonas aeruginosa	cluster_11	07-03-2023	Bronchoalveolar lavage
8966578	mexe	contig00001	1-c	CARD	MexE	13762964	0.66557	92	421221	312.54	1205	0	Pseudomonas aeruginosa	100	Pseudomonas aeruginosa	cluster_11	07-03-2023	Bronchoalveolar lavage
8966578	cprs	contig00001	1-c	CARD	cprS	13762964	0.66557	92	421221	312.54	1205	0	Pseudomonas aeruginosa	100	Pseudomonas aeruginosa	cluster_11	07-03-2023	Bronchoalveolar lavage
8966578	cprr	contig00001	1-c	CARD	cprR	13762964	0.66557	92	421221	312.54	1205	0	Pseudomonas aeruginosa	100	Pseudomonas aeruginosa	cluster_11	07-03-2023	Bronchoalveolar lavage
8974735	oxa-573	contig00026	1-c	CARD	OXA-573	14851324	0.663631	87	436497	335.92	1205	0	Pseudomonas aeruginosa	100	Pseudomonas aeruginosa	cluster_11	07-03-2023	Bronchoalveolar lavage
8974735	crpp	contig00024	1-c	NCBI	crpP	14851324	0.663631	87	436497	335.92	1205	0	Pseudomonas aeruginosa	100	Pseudomonas aeruginosa	cluster_11	07-03-2023	Bronchoalveolar lavage
8974735	opmd	contig00018	1-c	CARD	OpmD	14851324	0.663631	87	436497	335.92	1205	0	Pseudomonas aeruginosa	100	Pseudomonas aeruginosa	cluster_11	07-03-2023	Bronchoalveolar lavage
8974735	mexi	contig00018	1-c	CARD	MexI	14851324	0.663631	87	436497	335.92	1205	0	Pseudomonas aeruginosa	100	Pseudomonas aeruginosa	cluster_11	07-03-2023	Bronchoalveolar lavage
8974735	mexh	contig00018	1-c	CARD	MexH	14851324	0.663631	87	436497	335.92	1205	0	Pseudomonas aeruginosa	100	Pseudomonas aeruginosa	cluster_11	07-03-2023	Bronchoalveolar lavage
8974735	mexg	contig00018	1-c	CARD	MexG	14851324	0.663631	87	436497	335.92	1205	0	Pseudomonas aeruginosa	100	Pseudomonas aeruginosa	cluster_11	07-03-2023	Bronchoalveolar lavage
8974735	type b nfxb	contig00016	1-c	CARD	Type B NfxB	14851324	0.663631	87	436497	335.92	1205	0	Pseudomonas aeruginosa	100	Pseudomonas aeruginosa	cluster_11	07-03-2023	Bronchoalveolar lavage
8974735	oprj	contig00016	1-c	CARD	OprJ	14851324	0.663631	87	436497	335.92	1205	0	Pseudomonas aeruginosa	100	Pseudomonas aeruginosa	cluster_11	07-03-2023	Bronchoalveolar lavage
8974735	mexd	contig00016	1-c	CARD	MexD	14851324	0.663631	87	436497	335.92	1205	0	Pseudomonas aeruginosa	100	Pseudomonas aeruginosa	cluster_11	07-03-2023	Bronchoalveolar lavage
8974735	mexc	contig00016	1-c	CARD	MexC	14851324	0.663631	87	436497	335.92	1205	0	Pseudomonas aeruginosa	100	Pseudomonas aeruginosa	cluster_11	07-03-2023	Bronchoalveolar lavage
8974735	bass	contig00015	1-c	CARD	basS	14851324	0.663631	87	436497	335.92	1205	0	Pseudomonas aeruginosa	100	Pseudomonas aeruginosa	cluster_11	07-03-2023	Bronchoalveolar lavage
8974735	basr	contig00015	1-c	CARD	basR	14851324	0.663631	87	436497	335.92	1205	0	Pseudomonas aeruginosa	100	Pseudomonas aeruginosa	cluster_11	07-03-2023	Bronchoalveolar lavage
8974735	cpxr	contig00014	1-c	CARD	Pseudomonas aeruginosa CpxR	14851324	0.663631	87	436497	335.92	1205	0	Pseudomonas aeruginosa	100	Pseudomonas aeruginosa	cluster_11	07-03-2023	Bronchoalveolar lavage
8974735	opmh	contig00011	1-c	CARD	OpmH	14851324	0.663631	87	436497	335.92	1205	0	Pseudomonas aeruginosa	100	Pseudomonas aeruginosa	cluster_11	07-03-2023	Bronchoalveolar lavage
8974735	mexw	contig00010	1-c	CARD	MexW	14851324	0.663631	87	436497	335.92	1205	0	Pseudomonas aeruginosa	100	Pseudomonas aeruginosa	cluster_11	07-03-2023	Bronchoalveolar lavage
8974735	mexv	contig00010	1-c	CARD	MexV	14851324	0.663631	87	436497	335.92	1205	0	Pseudomonas aeruginosa	100	Pseudomonas aeruginosa	cluster_11	07-03-2023	Bronchoalveolar lavage
8974735	rsma	contig00009	1-c	CARD	rsmA	14851324	0.663631	87	436497	335.92	1205	0	Pseudomonas aeruginosa	100	Pseudomonas aeruginosa	cluster_11	07-03-2023	Bronchoalveolar lavage
8974735	catb7	contig00009	3-c	NCBI|resfinder|CARD	catB7|Pseudomonas aeruginosa catB7	14851324	0.663631	87	436497	335.92	1205	0	Pseudomonas aeruginosa	100	Pseudomonas aeruginosa	cluster_11	07-03-2023	Bronchoalveolar lavage
8974735	oprm	contig00008	1-c	CARD	OprM	14851324	0.663631	87	436497	335.92	1205	0	Pseudomonas aeruginosa	100	Pseudomonas aeruginosa	cluster_11	07-03-2023	Bronchoalveolar lavage
8974735	mexr	contig00008	1-c	CARD	MexR	14851324	0.663631	87	436497	335.92	1205	0	Pseudomonas aeruginosa	100	Pseudomonas aeruginosa	cluster_11	07-03-2023	Bronchoalveolar lavage
8974735	mexb	contig00008	1-c	CARD	MexB	14851324	0.663631	87	436497	335.92	1205	0	Pseudomonas aeruginosa	100	Pseudomonas aeruginosa	cluster_11	07-03-2023	Bronchoalveolar lavage
8974735	mexa	contig00008	1-c	CARD	MexA	14851324	0.663631	87	436497	335.92	1205	0	Pseudomonas aeruginosa	100	Pseudomonas aeruginosa	cluster_11	07-03-2023	Bronchoalveolar lavage
8974735	pars	contig00007	1-c	CARD	ParS	14851324	0.663631	87	436497	335.92	1205	0	Pseudomonas aeruginosa	100	Pseudomonas aeruginosa	cluster_11	07-03-2023	Bronchoalveolar lavage
8974735	parr	contig00007	1-c	CARD	ParR	14851324	0.663631	87	436497	335.92	1205	0	Pseudomonas aeruginosa	100	Pseudomonas aeruginosa	cluster_11	07-03-2023	Bronchoalveolar lavage
8974735	soxr	contig00006	1-c	CARD	Pseudomonas aeruginosa soxR	14851324	0.663631	87	436497	335.92	1205	0	Pseudomonas aeruginosa	100	Pseudomonas aeruginosa	cluster_11	07-03-2023	Bronchoalveolar lavage
8974735	mexz	contig00006	1-c	CARD	MexZ	14851324	0.663631	87	436497	335.92	1205	0	Pseudomonas aeruginosa	100	Pseudomonas aeruginosa	cluster_11	07-03-2023	Bronchoalveolar lavage
8974735	mexy	contig00006	1-c	CARD	mexY	14851324	0.663631	87	436497	335.92	1205	0	Pseudomonas aeruginosa	100	Pseudomonas aeruginosa	cluster_11	07-03-2023	Bronchoalveolar lavage
8974735	tric	contig00005	1-c	CARD	TriC	14851324	0.663631	87	436497	335.92	1205	0	Pseudomonas aeruginosa	100	Pseudomonas aeruginosa	cluster_11	07-03-2023	Bronchoalveolar lavage
8974735	trib	contig00005	1-c	CARD	TriB	14851324	0.663631	87	436497	335.92	1205	0	Pseudomonas aeruginosa	100	Pseudomonas aeruginosa	cluster_11	07-03-2023	Bronchoalveolar lavage
8974735	tria	contig00005	1-c	CARD	TriA	14851324	0.663631	87	436497	335.92	1205	0	Pseudomonas aeruginosa	100	Pseudomonas aeruginosa	cluster_11	07-03-2023	Bronchoalveolar lavage
8974735	oxa-494	contig00005	2-c	NCBI|CARD	blaOXA-494|OXA-494	14851324	0.663631	87	436497	335.92	1205	0	Pseudomonas aeruginosa	100	Pseudomonas aeruginosa	cluster_11	07-03-2023	Bronchoalveolar lavage
8974735	emre	contig00004	1-c	CARD	Pseudomonas aeruginosa emrE	14851324	0.663631	87	436497	335.92	1205	0	Pseudomonas aeruginosa	100	Pseudomonas aeruginosa	cluster_11	07-03-2023	Bronchoalveolar lavage
8974735	pmpm	contig00003	1-c	CARD	PmpM	14851324	0.663631	87	436497	335.92	1205	0	Pseudomonas aeruginosa	100	Pseudomonas aeruginosa	cluster_11	07-03-2023	Bronchoalveolar lavage
8974735	mexn	contig00003	1-c	CARD	mexN	14851324	0.663631	87	436497	335.92	1205	0	Pseudomonas aeruginosa	100	Pseudomonas aeruginosa	cluster_11	07-03-2023	Bronchoalveolar lavage
8974735	mexm	contig00003	1-c	CARD	mexM	14851324	0.663631	87	436497	335.92	1205	0	Pseudomonas aeruginosa	100	Pseudomonas aeruginosa	cluster_11	07-03-2023	Bronchoalveolar lavage
8974735	fosa	contig00003	3-c	NCBI|resfinder|CARD	fosA|FosA	14851324	0.663631	87	436497	335.92	1205	0	Pseudomonas aeruginosa	100	Pseudomonas aeruginosa	cluster_11	07-03-2023	Bronchoalveolar lavage
8974735	yajc	contig00002	1-c	CARD	YajC	14851324	0.663631	87	436497	335.92	1205	0	Pseudomonas aeruginosa	100	Pseudomonas aeruginosa	cluster_11	07-03-2023	Bronchoalveolar lavage
8974735	pdc-113	contig00002	2-c	NCBI|CARD	blaPDC-113|PDC-113	14851324	0.663631	87	436497	335.92	1205	0	Pseudomonas aeruginosa	100	Pseudomonas aeruginosa	cluster_11	07-03-2023	Bronchoalveolar lavage
8974735	pao	contig00002	1-c	resfinder	blaPAO	14851324	0.663631	87	436497	335.92	1205	0	Pseudomonas aeruginosa	100	Pseudomonas aeruginosa	cluster_11	07-03-2023	Bronchoalveolar lavage
8974735	opme	contig00002	1-c	CARD	opmE	14851324	0.663631	87	436497	335.92	1205	0	Pseudomonas aeruginosa	100	Pseudomonas aeruginosa	cluster_11	07-03-2023	Bronchoalveolar lavage
8974735	nald	contig00002	1-c	CARD	nalD	14851324	0.663631	87	436497	335.92	1205	0	Pseudomonas aeruginosa	100	Pseudomonas aeruginosa	cluster_11	07-03-2023	Bronchoalveolar lavage
8974735	nalc	contig00002	1-c	CARD	nalC	14851324	0.663631	87	436497	335.92	1205	0	Pseudomonas aeruginosa	100	Pseudomonas aeruginosa	cluster_11	07-03-2023	Bronchoalveolar lavage
8974735	mexq	contig00002	1-c	CARD	mexQ	14851324	0.663631	87	436497	335.92	1205	0	Pseudomonas aeruginosa	100	Pseudomonas aeruginosa	cluster_11	07-03-2023	Bronchoalveolar lavage
8974735	mexp	contig00002	1-c	CARD	mexP	14851324	0.663631	87	436497	335.92	1205	0	Pseudomonas aeruginosa	100	Pseudomonas aeruginosa	cluster_11	07-03-2023	Bronchoalveolar lavage
8974735	mexl	contig00002	1-c	CARD	MexL	14851324	0.663631	87	436497	335.92	1205	0	Pseudomonas aeruginosa	100	Pseudomonas aeruginosa	cluster_11	07-03-2023	Bronchoalveolar lavage
8974735	mexk	contig00002	1-c	CARD	MexK	14851324	0.663631	87	436497	335.92	1205	0	Pseudomonas aeruginosa	100	Pseudomonas aeruginosa	cluster_11	07-03-2023	Bronchoalveolar lavage
8974735	mexj	contig00002	1-c	CARD	MexJ	14851324	0.663631	87	436497	335.92	1205	0	Pseudomonas aeruginosa	100	Pseudomonas aeruginosa	cluster_11	07-03-2023	Bronchoalveolar lavage
8974735	bcr-1	contig00002	1-c	CARD	bcr-1	14851324	0.663631	87	436497	335.92	1205	0	Pseudomonas aeruginosa	100	Pseudomonas aeruginosa	cluster_11	07-03-2023	Bronchoalveolar lavage
8974735	arna	contig00002	1-c	CARD	arnA	14851324	0.663631	87	436497	335.92	1205	0	Pseudomonas aeruginosa	100	Pseudomonas aeruginosa	cluster_11	07-03-2023	Bronchoalveolar lavage
8974735	armr	contig00002	1-c	CARD	ArmR	14851324	0.663631	87	436497	335.92	1205	0	Pseudomonas aeruginosa	100	Pseudomonas aeruginosa	cluster_11	07-03-2023	Bronchoalveolar lavage
8974735	aph(3')-iib	contig00002	3-c	NCBI|resfinder|CARD	aph(3')-IIb|APH(3')-IIb	14851324	0.663631	87	436497	335.92	1205	0	Pseudomonas aeruginosa	100	Pseudomonas aeruginosa	cluster_11	07-03-2023	Bronchoalveolar lavage
8974735	oprn	contig00001	1-c	CARD	OprN	14851324	0.663631	87	436497	335.92	1205	0	Pseudomonas aeruginosa	100	Pseudomonas aeruginosa	cluster_11	07-03-2023	Bronchoalveolar lavage
8974735	opmb	contig00001	1-c	CARD	OpmB	14851324	0.663631	87	436497	335.92	1205	0	Pseudomonas aeruginosa	100	Pseudomonas aeruginosa	cluster_11	07-03-2023	Bronchoalveolar lavage
8974735	muxc	contig00001	1-c	CARD	MuxC	14851324	0.663631	87	436497	335.92	1205	0	Pseudomonas aeruginosa	100	Pseudomonas aeruginosa	cluster_11	07-03-2023	Bronchoalveolar lavage
8974735	muxb	contig00001	1-c	CARD	MuxB	14851324	0.663631	87	436497	335.92	1205	0	Pseudomonas aeruginosa	100	Pseudomonas aeruginosa	cluster_11	07-03-2023	Bronchoalveolar lavage
8974735	muxa	contig00001	1-c	CARD	MuxA	14851324	0.663631	87	436497	335.92	1205	0	Pseudomonas aeruginosa	100	Pseudomonas aeruginosa	cluster_11	07-03-2023	Bronchoalveolar lavage
8974735	mext	contig00001	1-c	CARD	MexT	14851324	0.663631	87	436497	335.92	1205	0	Pseudomonas aeruginosa	100	Pseudomonas aeruginosa	cluster_11	07-03-2023	Bronchoalveolar lavage
8974735	mexs	contig00001	1-c	CARD	MexS	14851324	0.663631	87	436497	335.92	1205	0	Pseudomonas aeruginosa	100	Pseudomonas aeruginosa	cluster_11	07-03-2023	Bronchoalveolar lavage
8974735	mexf	contig00001	1-c	CARD	MexF	14851324	0.663631	87	436497	335.92	1205	0	Pseudomonas aeruginosa	100	Pseudomonas aeruginosa	cluster_11	07-03-2023	Bronchoalveolar lavage
8974735	mexe	contig00001	1-c	CARD	MexE	14851324	0.663631	87	436497	335.92	1205	0	Pseudomonas aeruginosa	100	Pseudomonas aeruginosa	cluster_11	07-03-2023	Bronchoalveolar lavage
8974735	cprs	contig00001	1-c	CARD	cprS	14851324	0.663631	87	436497	335.92	1205	0	Pseudomonas aeruginosa	100	Pseudomonas aeruginosa	cluster_11	07-03-2023	Bronchoalveolar lavage
8974735	cprr	contig00001	1-c	CARD	cprR	14851324	0.663631	87	436497	335.92	1205	0	Pseudomonas aeruginosa	100	Pseudomonas aeruginosa	cluster_11	07-03-2023	Bronchoalveolar lavage
8988087	opmd	contig00017	1-c	CARD	OpmD	17442896	0.665183	42	740304	400.48	-	0	Pseudomonas aeruginosa	100	Pseudomonas aeruginosa	0	14-03-2023	Wound
8988087	mexi	contig00017	1-c	CARD	MexI	17442896	0.665183	42	740304	400.48	-	0	Pseudomonas aeruginosa	100	Pseudomonas aeruginosa	0	14-03-2023	Wound
8988087	mexh	contig00017	1-c	CARD	MexH	17442896	0.665183	42	740304	400.48	-	0	Pseudomonas aeruginosa	100	Pseudomonas aeruginosa	0	14-03-2023	Wound
8988087	mexg	contig00017	1-c	CARD	MexG	17442896	0.665183	42	740304	400.48	-	0	Pseudomonas aeruginosa	100	Pseudomonas aeruginosa	0	14-03-2023	Wound
8988087	pdc-3	contig00016	2-c	NCBI|CARD	blaPDC-3|PDC-3	17442896	0.665183	42	740304	400.48	-	0	Pseudomonas aeruginosa	100	Pseudomonas aeruginosa	0	14-03-2023	Wound
8988087	pao	contig00016	1-c	resfinder	blaPAO	17442896	0.665183	42	740304	400.48	-	0	Pseudomonas aeruginosa	100	Pseudomonas aeruginosa	0	14-03-2023	Wound
8988087	bcr-1	contig00016	1-c	CARD	bcr-1	17442896	0.665183	42	740304	400.48	-	0	Pseudomonas aeruginosa	100	Pseudomonas aeruginosa	0	14-03-2023	Wound
8988087	aph(3')-iib	contig00016	3-c	NCBI|resfinder|CARD	aph(3')-IIb|APH(3')-IIb	17442896	0.665183	42	740304	400.48	-	0	Pseudomonas aeruginosa	100	Pseudomonas aeruginosa	0	14-03-2023	Wound
8988087	catb7	contig00012	3-c	NCBI|resfinder|CARD	catB7|Pseudomonas aeruginosa catB7	17442896	0.665183	42	740304	400.48	-	0	Pseudomonas aeruginosa	100	Pseudomonas aeruginosa	0	14-03-2023	Wound
8988087	tric	contig00009	1-c	CARD	TriC	17442896	0.665183	42	740304	400.48	-	0	Pseudomonas aeruginosa	100	Pseudomonas aeruginosa	0	14-03-2023	Wound
8988087	trib	contig00009	1-c	CARD	TriB	17442896	0.665183	42	740304	400.48	-	0	Pseudomonas aeruginosa	100	Pseudomonas aeruginosa	0	14-03-2023	Wound
8988087	tria	contig00009	1-c	CARD	TriA	17442896	0.665183	42	740304	400.48	-	0	Pseudomonas aeruginosa	100	Pseudomonas aeruginosa	0	14-03-2023	Wound
8988087	oxa-847	contig00008	2-c	NCBI|CARD	blaOXA-847|OXA-847	17442896	0.665183	42	740304	400.48	-	0	Pseudomonas aeruginosa	100	Pseudomonas aeruginosa	0	14-03-2023	Wound
8988087	pars	contig00007	1-c	CARD	ParS	17442896	0.665183	42	740304	400.48	-	0	Pseudomonas aeruginosa	100	Pseudomonas aeruginosa	0	14-03-2023	Wound
8988087	parr	contig00007	1-c	CARD	ParR	17442896	0.665183	42	740304	400.48	-	0	Pseudomonas aeruginosa	100	Pseudomonas aeruginosa	0	14-03-2023	Wound
8988087	type b nfxb	contig00006	1-c	CARD	Type B NfxB	17442896	0.665183	42	740304	400.48	-	0	Pseudomonas aeruginosa	100	Pseudomonas aeruginosa	0	14-03-2023	Wound
8988087	oxa-573	contig00006	1-c	CARD	OXA-573	17442896	0.665183	42	740304	400.48	-	0	Pseudomonas aeruginosa	100	Pseudomonas aeruginosa	0	14-03-2023	Wound
8988087	oprj	contig00006	1-c	CARD	OprJ	17442896	0.665183	42	740304	400.48	-	0	Pseudomonas aeruginosa	100	Pseudomonas aeruginosa	0	14-03-2023	Wound
8988087	mexw	contig00006	1-c	CARD	MexW	17442896	0.665183	42	740304	400.48	-	0	Pseudomonas aeruginosa	100	Pseudomonas aeruginosa	0	14-03-2023	Wound
8988087	mexv	contig00006	1-c	CARD	MexV	17442896	0.665183	42	740304	400.48	-	0	Pseudomonas aeruginosa	100	Pseudomonas aeruginosa	0	14-03-2023	Wound
8988087	mexd	contig00006	1-c	CARD	MexD	17442896	0.665183	42	740304	400.48	-	0	Pseudomonas aeruginosa	100	Pseudomonas aeruginosa	0	14-03-2023	Wound
8988087	mexc	contig00006	1-c	CARD	MexC	17442896	0.665183	42	740304	400.48	-	0	Pseudomonas aeruginosa	100	Pseudomonas aeruginosa	0	14-03-2023	Wound
8988087	crpp	contig00006	1-c	NCBI	crpP	17442896	0.665183	42	740304	400.48	-	0	Pseudomonas aeruginosa	100	Pseudomonas aeruginosa	0	14-03-2023	Wound
8988087	soxr	contig00005	1-c	CARD	Pseudomonas aeruginosa soxR	17442896	0.665183	42	740304	400.48	-	0	Pseudomonas aeruginosa	100	Pseudomonas aeruginosa	0	14-03-2023	Wound
8988087	mexz	contig00005	1-c	CARD	MexZ	17442896	0.665183	42	740304	400.48	-	0	Pseudomonas aeruginosa	100	Pseudomonas aeruginosa	0	14-03-2023	Wound
8988087	mexy	contig00005	1-c	CARD	mexY	17442896	0.665183	42	740304	400.48	-	0	Pseudomonas aeruginosa	100	Pseudomonas aeruginosa	0	14-03-2023	Wound
8988087	rsma	contig00004	1-c	CARD	rsmA	17442896	0.665183	42	740304	400.48	-	0	Pseudomonas aeruginosa	100	Pseudomonas aeruginosa	0	14-03-2023	Wound
8988087	fosa	contig00004	3-c	NCBI|resfinder|CARD	fosA|FosA	17442896	0.665183	42	740304	400.48	-	0	Pseudomonas aeruginosa	100	Pseudomonas aeruginosa	0	14-03-2023	Wound
8988087	pmpm	contig00003	1-c	CARD	PmpM	17442896	0.665183	42	740304	400.48	-	0	Pseudomonas aeruginosa	100	Pseudomonas aeruginosa	0	14-03-2023	Wound
8988087	oprm	contig00003	1-c	CARD	OprM	17442896	0.665183	42	740304	400.48	-	0	Pseudomonas aeruginosa	100	Pseudomonas aeruginosa	0	14-03-2023	Wound
8988087	mexr	contig00003	1-c	CARD	MexR	17442896	0.665183	42	740304	400.48	-	0	Pseudomonas aeruginosa	100	Pseudomonas aeruginosa	0	14-03-2023	Wound
8988087	mexn	contig00003	1-c	CARD	mexN	17442896	0.665183	42	740304	400.48	-	0	Pseudomonas aeruginosa	100	Pseudomonas aeruginosa	0	14-03-2023	Wound
8988087	mexm	contig00003	1-c	CARD	mexM	17442896	0.665183	42	740304	400.48	-	0	Pseudomonas aeruginosa	100	Pseudomonas aeruginosa	0	14-03-2023	Wound
8988087	mexb	contig00003	1-c	CARD	MexB	17442896	0.665183	42	740304	400.48	-	0	Pseudomonas aeruginosa	100	Pseudomonas aeruginosa	0	14-03-2023	Wound
8988087	mexa	contig00003	1-c	CARD	MexA	17442896	0.665183	42	740304	400.48	-	0	Pseudomonas aeruginosa	100	Pseudomonas aeruginosa	0	14-03-2023	Wound
8988087	opmh	contig00002	1-c	CARD	OpmH	17442896	0.665183	42	740304	400.48	-	0	Pseudomonas aeruginosa	100	Pseudomonas aeruginosa	0	14-03-2023	Wound
8988087	emre	contig00002	1-c	CARD	Pseudomonas aeruginosa emrE	17442896	0.665183	42	740304	400.48	-	0	Pseudomonas aeruginosa	100	Pseudomonas aeruginosa	0	14-03-2023	Wound
8988087	bass	contig00002	1-c	CARD	basS	17442896	0.665183	42	740304	400.48	-	0	Pseudomonas aeruginosa	100	Pseudomonas aeruginosa	0	14-03-2023	Wound
8988087	basr	contig00002	1-c	CARD	basR	17442896	0.665183	42	740304	400.48	-	0	Pseudomonas aeruginosa	100	Pseudomonas aeruginosa	0	14-03-2023	Wound
8988087	yajc	contig00001	1-c	CARD	YajC	17442896	0.665183	42	740304	400.48	-	0	Pseudomonas aeruginosa	100	Pseudomonas aeruginosa	0	14-03-2023	Wound
8988087	oprn	contig00001	1-c	CARD	OprN	17442896	0.665183	42	740304	400.48	-	0	Pseudomonas aeruginosa	100	Pseudomonas aeruginosa	0	14-03-2023	Wound
8988087	opme	contig00001	1-c	CARD	opmE	17442896	0.665183	42	740304	400.48	-	0	Pseudomonas aeruginosa	100	Pseudomonas aeruginosa	0	14-03-2023	Wound
8988087	opmb	contig00001	1-c	CARD	OpmB	17442896	0.665183	42	740304	400.48	-	0	Pseudomonas aeruginosa	100	Pseudomonas aeruginosa	0	14-03-2023	Wound
8988087	nald	contig00001	1-c	CARD	nalD	17442896	0.665183	42	740304	400.48	-	0	Pseudomonas aeruginosa	100	Pseudomonas aeruginosa	0	14-03-2023	Wound
8988087	nalc	contig00001	1-c	CARD	nalC	17442896	0.665183	42	740304	400.48	-	0	Pseudomonas aeruginosa	100	Pseudomonas aeruginosa	0	14-03-2023	Wound
8988087	muxc	contig00001	1-c	CARD	MuxC	17442896	0.665183	42	740304	400.48	-	0	Pseudomonas aeruginosa	100	Pseudomonas aeruginosa	0	14-03-2023	Wound
8988087	muxb	contig00001	1-c	CARD	MuxB	17442896	0.665183	42	740304	400.48	-	0	Pseudomonas aeruginosa	100	Pseudomonas aeruginosa	0	14-03-2023	Wound
8988087	muxa	contig00001	1-c	CARD	MuxA	17442896	0.665183	42	740304	400.48	-	0	Pseudomonas aeruginosa	100	Pseudomonas aeruginosa	0	14-03-2023	Wound
8988087	mext	contig00001	1-c	CARD	MexT	17442896	0.665183	42	740304	400.48	-	0	Pseudomonas aeruginosa	100	Pseudomonas aeruginosa	0	14-03-2023	Wound
8988087	mexs	contig00001	1-c	CARD	MexS	17442896	0.665183	42	740304	400.48	-	0	Pseudomonas aeruginosa	100	Pseudomonas aeruginosa	0	14-03-2023	Wound
8988087	mexq	contig00001	1-c	CARD	mexQ	17442896	0.665183	42	740304	400.48	-	0	Pseudomonas aeruginosa	100	Pseudomonas aeruginosa	0	14-03-2023	Wound
8988087	mexp	contig00001	1-c	CARD	mexP	17442896	0.665183	42	740304	400.48	-	0	Pseudomonas aeruginosa	100	Pseudomonas aeruginosa	0	14-03-2023	Wound
8988087	mexl	contig00001	1-c	CARD	MexL	17442896	0.665183	42	740304	400.48	-	0	Pseudomonas aeruginosa	100	Pseudomonas aeruginosa	0	14-03-2023	Wound
8988087	mexk	contig00001	1-c	CARD	MexK	17442896	0.665183	42	740304	400.48	-	0	Pseudomonas aeruginosa	100	Pseudomonas aeruginosa	0	14-03-2023	Wound
8988087	mexj	contig00001	1-c	CARD	MexJ	17442896	0.665183	42	740304	400.48	-	0	Pseudomonas aeruginosa	100	Pseudomonas aeruginosa	0	14-03-2023	Wound
8988087	mexf	contig00001	1-c	CARD	MexF	17442896	0.665183	42	740304	400.48	-	0	Pseudomonas aeruginosa	100	Pseudomonas aeruginosa	0	14-03-2023	Wound
8988087	mexe	contig00001	1-c	CARD	MexE	17442896	0.665183	42	740304	400.48	-	0	Pseudomonas aeruginosa	100	Pseudomonas aeruginosa	0	14-03-2023	Wound
8988087	cpxr	contig00001	1-c	CARD	Pseudomonas aeruginosa CpxR	17442896	0.665183	42	740304	400.48	-	0	Pseudomonas aeruginosa	100	Pseudomonas aeruginosa	0	14-03-2023	Wound
8988087	cprs	contig00001	1-c	CARD	cprS	17442896	0.665183	42	740304	400.48	-	0	Pseudomonas aeruginosa	100	Pseudomonas aeruginosa	0	14-03-2023	Wound
8988087	cprr	contig00001	1-c	CARD	cprR	17442896	0.665183	42	740304	400.48	-	0	Pseudomonas aeruginosa	100	Pseudomonas aeruginosa	0	14-03-2023	Wound
8988087	arna	contig00001	1-c	CARD	arnA	17442896	0.665183	42	740304	400.48	-	0	Pseudomonas aeruginosa	100	Pseudomonas aeruginosa	0	14-03-2023	Wound
1157409	oxa-573	contig00161	1-c	CARD	OXA-573	2842594	0.653197	292	57941	57.82	395	20634	Pseudomonas aeruginosa	100	Pseudomonas aeruginosa	0	19-04-2023	Bronchoalveolar lavage
1157409	crpp	contig00117	1-c	NCBI	crpP	2842594	0.653197	292	57941	57.82	395	20634	Pseudomonas aeruginosa	100	Pseudomonas aeruginosa	0	19-04-2023	Bronchoalveolar lavage
1157409	tric	contig00114	1-c	CARD	TriC	2842594	0.653197	292	57941	57.82	395	20634	Pseudomonas aeruginosa	100	Pseudomonas aeruginosa	0	19-04-2023	Bronchoalveolar lavage
1157409	trib	contig00114	1-c	CARD	TriB	2842594	0.653197	292	57941	57.82	395	20634	Pseudomonas aeruginosa	100	Pseudomonas aeruginosa	0	19-04-2023	Bronchoalveolar lavage
1157409	tria	contig00114	1-c	CARD	TriA	2842594	0.653197	292	57941	57.82	395	20634	Pseudomonas aeruginosa	100	Pseudomonas aeruginosa	0	19-04-2023	Bronchoalveolar lavage
1157409	opmd	contig00110	1-c	CARD	OpmD	2842594	0.653197	292	57941	57.82	395	20634	Pseudomonas aeruginosa	100	Pseudomonas aeruginosa	0	19-04-2023	Bronchoalveolar lavage
1157409	mexi	contig00110	1-c	CARD	MexI	2842594	0.653197	292	57941	57.82	395	20634	Pseudomonas aeruginosa	100	Pseudomonas aeruginosa	0	19-04-2023	Bronchoalveolar lavage
1157409	mexh	contig00110	1-c	CARD	MexH	2842594	0.653197	292	57941	57.82	395	20634	Pseudomonas aeruginosa	100	Pseudomonas aeruginosa	0	19-04-2023	Bronchoalveolar lavage
1157409	mexg	contig00110	1-c	CARD	MexG	2842594	0.653197	292	57941	57.82	395	20634	Pseudomonas aeruginosa	100	Pseudomonas aeruginosa	0	19-04-2023	Bronchoalveolar lavage
1157409	cpxr	contig00086	1-c	CARD	Pseudomonas aeruginosa CpxR	2842594	0.653197	292	57941	57.82	395	20634	Pseudomonas aeruginosa	100	Pseudomonas aeruginosa	0	19-04-2023	Bronchoalveolar lavage
1157409	soxr	contig00079	1-c	CARD	Pseudomonas aeruginosa soxR	2842594	0.653197	292	57941	57.82	395	20634	Pseudomonas aeruginosa	100	Pseudomonas aeruginosa	0	19-04-2023	Bronchoalveolar lavage
1157409	bass	contig00073	1-c	CARD	basS	2842594	0.653197	292	57941	57.82	395	20634	Pseudomonas aeruginosa	100	Pseudomonas aeruginosa	0	19-04-2023	Bronchoalveolar lavage
1157409	basr	contig00073	1-c	CARD	basR	2842594	0.653197	292	57941	57.82	395	20634	Pseudomonas aeruginosa	100	Pseudomonas aeruginosa	0	19-04-2023	Bronchoalveolar lavage
1157409	opmh	contig00072	1-c	CARD	OpmH	2842594	0.653197	292	57941	57.82	395	20634	Pseudomonas aeruginosa	100	Pseudomonas aeruginosa	0	19-04-2023	Bronchoalveolar lavage
1157409	oprm	contig00071	1-c	CARD	OprM	2842594	0.653197	292	57941	57.82	395	20634	Pseudomonas aeruginosa	100	Pseudomonas aeruginosa	0	19-04-2023	Bronchoalveolar lavage
1157409	mexr	contig00071	1-c	CARD	MexR	2842594	0.653197	292	57941	57.82	395	20634	Pseudomonas aeruginosa	100	Pseudomonas aeruginosa	0	19-04-2023	Bronchoalveolar lavage
1157409	mexb	contig00071	1-c	CARD	MexB	2842594	0.653197	292	57941	57.82	395	20634	Pseudomonas aeruginosa	100	Pseudomonas aeruginosa	0	19-04-2023	Bronchoalveolar lavage
1157409	mexa	contig00071	1-c	CARD	MexA	2842594	0.653197	292	57941	57.82	395	20634	Pseudomonas aeruginosa	100	Pseudomonas aeruginosa	0	19-04-2023	Bronchoalveolar lavage
1157409	cprs	contig00058	1-c	CARD	cprS	2842594	0.653197	292	57941	57.82	395	20634	Pseudomonas aeruginosa	100	Pseudomonas aeruginosa	0	19-04-2023	Bronchoalveolar lavage
1157409	cprr	contig00058	1-c	CARD	cprR	2842594	0.653197	292	57941	57.82	395	20634	Pseudomonas aeruginosa	100	Pseudomonas aeruginosa	0	19-04-2023	Bronchoalveolar lavage
1157409	pmpm	contig00057	1-c	CARD	PmpM	2842594	0.653197	292	57941	57.82	395	20634	Pseudomonas aeruginosa	100	Pseudomonas aeruginosa	0	19-04-2023	Bronchoalveolar lavage
1157409	catb7	contig00056	3-c	NCBI|resfinder|CARD	catB7|Pseudomonas aeruginosa catB7	2842594	0.653197	292	57941	57.82	395	20634	Pseudomonas aeruginosa	100	Pseudomonas aeruginosa	0	19-04-2023	Bronchoalveolar lavage
1157409	pdc-8	contig00047	2-c	NCBI|CARD	blaPDC-8|PDC-8	2842594	0.653197	292	57941	57.82	395	20634	Pseudomonas aeruginosa	100	Pseudomonas aeruginosa	0	19-04-2023	Bronchoalveolar lavage
1157409	pao	contig00047	1-c	resfinder	blaPAO	2842594	0.653197	292	57941	57.82	395	20634	Pseudomonas aeruginosa	100	Pseudomonas aeruginosa	0	19-04-2023	Bronchoalveolar lavage
1157409	bcr-1	contig00047	1-c	CARD	bcr-1	2842594	0.653197	292	57941	57.82	395	20634	Pseudomonas aeruginosa	100	Pseudomonas aeruginosa	0	19-04-2023	Bronchoalveolar lavage
1157409	aph(3')-iib	contig00047	3-c	NCBI|resfinder|CARD	aph(3')-IIb|APH(3')-IIb	2842594	0.653197	292	57941	57.82	395	20634	Pseudomonas aeruginosa	100	Pseudomonas aeruginosa	0	19-04-2023	Bronchoalveolar lavage
1157409	emre	contig00042	1-c	CARD	Pseudomonas aeruginosa emrE	2842594	0.653197	292	57941	57.82	395	20634	Pseudomonas aeruginosa	100	Pseudomonas aeruginosa	0	19-04-2023	Bronchoalveolar lavage
1157409	mexw	contig00041	1-c	CARD	MexW	2842594	0.653197	292	57941	57.82	395	20634	Pseudomonas aeruginosa	100	Pseudomonas aeruginosa	0	19-04-2023	Bronchoalveolar lavage
1157409	mexv	contig00041	1-c	CARD	MexV	2842594	0.653197	292	57941	57.82	395	20634	Pseudomonas aeruginosa	100	Pseudomonas aeruginosa	0	19-04-2023	Bronchoalveolar lavage
1157409	mexz	contig00031	1-c	CARD	MexZ	2842594	0.653197	292	57941	57.82	395	20634	Pseudomonas aeruginosa	100	Pseudomonas aeruginosa	0	19-04-2023	Bronchoalveolar lavage
1157409	mexy	contig00031	1-c	CARD	mexY	2842594	0.653197	292	57941	57.82	395	20634	Pseudomonas aeruginosa	100	Pseudomonas aeruginosa	0	19-04-2023	Bronchoalveolar lavage
1157409	pars	contig00030	1-c	CARD	ParS	2842594	0.653197	292	57941	57.82	395	20634	Pseudomonas aeruginosa	100	Pseudomonas aeruginosa	0	19-04-2023	Bronchoalveolar lavage
1157409	parr	contig00030	1-c	CARD	ParR	2842594	0.653197	292	57941	57.82	395	20634	Pseudomonas aeruginosa	100	Pseudomonas aeruginosa	0	19-04-2023	Bronchoalveolar lavage
1157409	opme	contig00026	1-c	CARD	opmE	2842594	0.653197	292	57941	57.82	395	20634	Pseudomonas aeruginosa	100	Pseudomonas aeruginosa	0	19-04-2023	Bronchoalveolar lavage
1157409	mexq	contig00026	1-c	CARD	mexQ	2842594	0.653197	292	57941	57.82	395	20634	Pseudomonas aeruginosa	100	Pseudomonas aeruginosa	0	19-04-2023	Bronchoalveolar lavage
1157409	mexp	contig00026	1-c	CARD	mexP	2842594	0.653197	292	57941	57.82	395	20634	Pseudomonas aeruginosa	100	Pseudomonas aeruginosa	0	19-04-2023	Bronchoalveolar lavage
1157409	arna	contig00026	1-c	CARD	arnA	2842594	0.653197	292	57941	57.82	395	20634	Pseudomonas aeruginosa	100	Pseudomonas aeruginosa	0	19-04-2023	Bronchoalveolar lavage
1157409	type b nfxb	contig00024	1-c	CARD	Type B NfxB	2842594	0.653197	292	57941	57.82	395	20634	Pseudomonas aeruginosa	100	Pseudomonas aeruginosa	0	19-04-2023	Bronchoalveolar lavage
1157409	oprj	contig00024	1-c	CARD	OprJ	2842594	0.653197	292	57941	57.82	395	20634	Pseudomonas aeruginosa	100	Pseudomonas aeruginosa	0	19-04-2023	Bronchoalveolar lavage
1157409	mexd	contig00024	1-c	CARD	MexD	2842594	0.653197	292	57941	57.82	395	20634	Pseudomonas aeruginosa	100	Pseudomonas aeruginosa	0	19-04-2023	Bronchoalveolar lavage
1157409	mexc	contig00024	1-c	CARD	MexC	2842594	0.653197	292	57941	57.82	395	20634	Pseudomonas aeruginosa	100	Pseudomonas aeruginosa	0	19-04-2023	Bronchoalveolar lavage
1157409	oprn	contig00023	1-c	CARD	OprN	2842594	0.653197	292	57941	57.82	395	20634	Pseudomonas aeruginosa	100	Pseudomonas aeruginosa	0	19-04-2023	Bronchoalveolar lavage
1157409	opmb	contig00023	1-c	CARD	OpmB	2842594	0.653197	292	57941	57.82	395	20634	Pseudomonas aeruginosa	100	Pseudomonas aeruginosa	0	19-04-2023	Bronchoalveolar lavage
1157409	muxc	contig00023	1-c	CARD	MuxC	2842594	0.653197	292	57941	57.82	395	20634	Pseudomonas aeruginosa	100	Pseudomonas aeruginosa	0	19-04-2023	Bronchoalveolar lavage
1157409	muxb	contig00023	1-c	CARD	MuxB	2842594	0.653197	292	57941	57.82	395	20634	Pseudomonas aeruginosa	100	Pseudomonas aeruginosa	0	19-04-2023	Bronchoalveolar lavage
1157409	muxa	contig00023	1-c	CARD	MuxA	2842594	0.653197	292	57941	57.82	395	20634	Pseudomonas aeruginosa	100	Pseudomonas aeruginosa	0	19-04-2023	Bronchoalveolar lavage
1157409	mext	contig00023	1-c	CARD	MexT	2842594	0.653197	292	57941	57.82	395	20634	Pseudomonas aeruginosa	100	Pseudomonas aeruginosa	0	19-04-2023	Bronchoalveolar lavage
1157409	mexs	contig00023	1-c	CARD	MexS	2842594	0.653197	292	57941	57.82	395	20634	Pseudomonas aeruginosa	100	Pseudomonas aeruginosa	0	19-04-2023	Bronchoalveolar lavage
1157409	mexf	contig00023	1-c	CARD	MexF	2842594	0.653197	292	57941	57.82	395	20634	Pseudomonas aeruginosa	100	Pseudomonas aeruginosa	0	19-04-2023	Bronchoalveolar lavage
1157409	mexe	contig00023	1-c	CARD	MexE	2842594	0.653197	292	57941	57.82	395	20634	Pseudomonas aeruginosa	100	Pseudomonas aeruginosa	0	19-04-2023	Bronchoalveolar lavage
1157409	fosa	contig00017	3-c	NCBI|resfinder|CARD	fosA|FosA	2842594	0.653197	292	57941	57.82	395	20634	Pseudomonas aeruginosa	100	Pseudomonas aeruginosa	0	19-04-2023	Bronchoalveolar lavage
1157409	nalc	contig00015	1-c	CARD	nalC	2842594	0.653197	292	57941	57.82	395	20634	Pseudomonas aeruginosa	100	Pseudomonas aeruginosa	0	19-04-2023	Bronchoalveolar lavage
1157409	yajc	contig00011	1-c	CARD	YajC	2842594	0.653197	292	57941	57.82	395	20634	Pseudomonas aeruginosa	100	Pseudomonas aeruginosa	0	19-04-2023	Bronchoalveolar lavage
1157409	nald	contig00009	1-c	CARD	nalD	2842594	0.653197	292	57941	57.82	395	20634	Pseudomonas aeruginosa	100	Pseudomonas aeruginosa	0	19-04-2023	Bronchoalveolar lavage
1157409	mexl	contig00009	1-c	CARD	MexL	2842594	0.653197	292	57941	57.82	395	20634	Pseudomonas aeruginosa	100	Pseudomonas aeruginosa	0	19-04-2023	Bronchoalveolar lavage
1157409	mexk	contig00009	1-c	CARD	MexK	2842594	0.653197	292	57941	57.82	395	20634	Pseudomonas aeruginosa	100	Pseudomonas aeruginosa	0	19-04-2023	Bronchoalveolar lavage
1157409	mexj	contig00009	1-c	CARD	MexJ	2842594	0.653197	292	57941	57.82	395	20634	Pseudomonas aeruginosa	100	Pseudomonas aeruginosa	0	19-04-2023	Bronchoalveolar lavage
1157409	mexn	contig00006	1-c	CARD	mexN	2842594	0.653197	292	57941	57.82	395	20634	Pseudomonas aeruginosa	100	Pseudomonas aeruginosa	0	19-04-2023	Bronchoalveolar lavage
1157409	mexm	contig00006	1-c	CARD	mexM	2842594	0.653197	292	57941	57.82	395	20634	Pseudomonas aeruginosa	100	Pseudomonas aeruginosa	0	19-04-2023	Bronchoalveolar lavage
1157409	rsma	contig00005	1-c	CARD	rsmA	2842594	0.653197	292	57941	57.82	395	20634	Pseudomonas aeruginosa	100	Pseudomonas aeruginosa	0	19-04-2023	Bronchoalveolar lavage
1157409	oxa-905	contig00004	2-c	NCBI|CARD	blaOXA-905|OXA-905	2842594	0.653197	292	57941	57.82	395	20634	Pseudomonas aeruginosa	100	Pseudomonas aeruginosa	0	19-04-2023	Bronchoalveolar lavage
7769541	pdc-113	contig00025	2-c	NCBI|CARD	blaPDC-113|PDC-113	13029458	0.660382	54	482356	476.45	1205	0	Pseudomonas aeruginosa	100	Pseudomonas aeruginosa	0	31-08-2022	Bronchoalveolar lavage
7769541	pao	contig00025	1-c	resfinder	blaPAO	13029458	0.660382	54	482356	476.45	1205	0	Pseudomonas aeruginosa	100	Pseudomonas aeruginosa	0	31-08-2022	Bronchoalveolar lavage
7769541	bcr-1	contig00025	1-c	CARD	bcr-1	13029458	0.660382	54	482356	476.45	1205	0	Pseudomonas aeruginosa	100	Pseudomonas aeruginosa	0	31-08-2022	Bronchoalveolar lavage
7769541	aph(3')-iib	contig00025	3-c	NCBI|resfinder|CARD	aph(3')-IIb|APH(3')-IIb	13029458	0.660382	54	482356	476.45	1205	0	Pseudomonas aeruginosa	100	Pseudomonas aeruginosa	0	31-08-2022	Bronchoalveolar lavage
7769541	tric	contig00018	1-c	CARD	TriC	13029458	0.660382	54	482356	476.45	1205	0	Pseudomonas aeruginosa	100	Pseudomonas aeruginosa	0	31-08-2022	Bronchoalveolar lavage
7769541	trib	contig00018	1-c	CARD	TriB	13029458	0.660382	54	482356	476.45	1205	0	Pseudomonas aeruginosa	100	Pseudomonas aeruginosa	0	31-08-2022	Bronchoalveolar lavage
7769541	tria	contig00018	1-c	CARD	TriA	13029458	0.660382	54	482356	476.45	1205	0	Pseudomonas aeruginosa	100	Pseudomonas aeruginosa	0	31-08-2022	Bronchoalveolar lavage
7769541	opmd	contig00017	1-c	CARD	OpmD	13029458	0.660382	54	482356	476.45	1205	0	Pseudomonas aeruginosa	100	Pseudomonas aeruginosa	0	31-08-2022	Bronchoalveolar lavage
7769541	mexi	contig00017	1-c	CARD	MexI	13029458	0.660382	54	482356	476.45	1205	0	Pseudomonas aeruginosa	100	Pseudomonas aeruginosa	0	31-08-2022	Bronchoalveolar lavage
7769541	mexh	contig00017	1-c	CARD	MexH	13029458	0.660382	54	482356	476.45	1205	0	Pseudomonas aeruginosa	100	Pseudomonas aeruginosa	0	31-08-2022	Bronchoalveolar lavage
7769541	mexg	contig00017	1-c	CARD	MexG	13029458	0.660382	54	482356	476.45	1205	0	Pseudomonas aeruginosa	100	Pseudomonas aeruginosa	0	31-08-2022	Bronchoalveolar lavage
7769541	cpxr	contig00014	1-c	CARD	Pseudomonas aeruginosa CpxR	13029458	0.660382	54	482356	476.45	1205	0	Pseudomonas aeruginosa	100	Pseudomonas aeruginosa	0	31-08-2022	Bronchoalveolar lavage
7769541	mexz	contig00013	1-c	CARD	MexZ	13029458	0.660382	54	482356	476.45	1205	0	Pseudomonas aeruginosa	100	Pseudomonas aeruginosa	0	31-08-2022	Bronchoalveolar lavage
7769541	mexy	contig00013	1-c	CARD	mexY	13029458	0.660382	54	482356	476.45	1205	0	Pseudomonas aeruginosa	100	Pseudomonas aeruginosa	0	31-08-2022	Bronchoalveolar lavage
7769541	soxr	contig00012	1-c	CARD	Pseudomonas aeruginosa soxR	13029458	0.660382	54	482356	476.45	1205	0	Pseudomonas aeruginosa	100	Pseudomonas aeruginosa	0	31-08-2022	Bronchoalveolar lavage
7769541	pmpm	contig00009	1-c	CARD	PmpM	13029458	0.660382	54	482356	476.45	1205	0	Pseudomonas aeruginosa	100	Pseudomonas aeruginosa	0	31-08-2022	Bronchoalveolar lavage
7769541	mexn	contig00009	1-c	CARD	mexN	13029458	0.660382	54	482356	476.45	1205	0	Pseudomonas aeruginosa	100	Pseudomonas aeruginosa	0	31-08-2022	Bronchoalveolar lavage
7769541	mexm	contig00009	1-c	CARD	mexM	13029458	0.660382	54	482356	476.45	1205	0	Pseudomonas aeruginosa	100	Pseudomonas aeruginosa	0	31-08-2022	Bronchoalveolar lavage
7769541	oxa-494	contig00008	2-c	NCBI|CARD	blaOXA-494|OXA-494	13029458	0.660382	54	482356	476.45	1205	0	Pseudomonas aeruginosa	100	Pseudomonas aeruginosa	0	31-08-2022	Bronchoalveolar lavage
7769541	pars	contig00007	1-c	CARD	ParS	13029458	0.660382	54	482356	476.45	1205	0	Pseudomonas aeruginosa	100	Pseudomonas aeruginosa	0	31-08-2022	Bronchoalveolar lavage
7769541	parr	contig00007	1-c	CARD	ParR	13029458	0.660382	54	482356	476.45	1205	0	Pseudomonas aeruginosa	100	Pseudomonas aeruginosa	0	31-08-2022	Bronchoalveolar lavage
7769541	opmh	contig00006	1-c	CARD	OpmH	13029458	0.660382	54	482356	476.45	1205	0	Pseudomonas aeruginosa	100	Pseudomonas aeruginosa	0	31-08-2022	Bronchoalveolar lavage
7769541	bass	contig00006	1-c	CARD	basS	13029458	0.660382	54	482356	476.45	1205	0	Pseudomonas aeruginosa	100	Pseudomonas aeruginosa	0	31-08-2022	Bronchoalveolar lavage
7769541	basr	contig00006	1-c	CARD	basR	13029458	0.660382	54	482356	476.45	1205	0	Pseudomonas aeruginosa	100	Pseudomonas aeruginosa	0	31-08-2022	Bronchoalveolar lavage
7769541	type b nfxb	contig00005	1-c	CARD	Type B NfxB	13029458	0.660382	54	482356	476.45	1205	0	Pseudomonas aeruginosa	100	Pseudomonas aeruginosa	0	31-08-2022	Bronchoalveolar lavage
7769541	oprj	contig00005	1-c	CARD	OprJ	13029458	0.660382	54	482356	476.45	1205	0	Pseudomonas aeruginosa	100	Pseudomonas aeruginosa	0	31-08-2022	Bronchoalveolar lavage
7769541	mexw	contig00005	1-c	CARD	MexW	13029458	0.660382	54	482356	476.45	1205	0	Pseudomonas aeruginosa	100	Pseudomonas aeruginosa	0	31-08-2022	Bronchoalveolar lavage
7769541	mexv	contig00005	1-c	CARD	MexV	13029458	0.660382	54	482356	476.45	1205	0	Pseudomonas aeruginosa	100	Pseudomonas aeruginosa	0	31-08-2022	Bronchoalveolar lavage
7769541	mexd	contig00005	1-c	CARD	MexD	13029458	0.660382	54	482356	476.45	1205	0	Pseudomonas aeruginosa	100	Pseudomonas aeruginosa	0	31-08-2022	Bronchoalveolar lavage
7769541	mexc	contig00005	1-c	CARD	MexC	13029458	0.660382	54	482356	476.45	1205	0	Pseudomonas aeruginosa	100	Pseudomonas aeruginosa	0	31-08-2022	Bronchoalveolar lavage
7769541	yajc	contig00004	1-c	CARD	YajC	13029458	0.660382	54	482356	476.45	1205	0	Pseudomonas aeruginosa	100	Pseudomonas aeruginosa	0	31-08-2022	Bronchoalveolar lavage
7769541	opme	contig00004	1-c	CARD	opmE	13029458	0.660382	54	482356	476.45	1205	0	Pseudomonas aeruginosa	100	Pseudomonas aeruginosa	0	31-08-2022	Bronchoalveolar lavage
7769541	nald	contig00004	1-c	CARD	nalD	13029458	0.660382	54	482356	476.45	1205	0	Pseudomonas aeruginosa	100	Pseudomonas aeruginosa	0	31-08-2022	Bronchoalveolar lavage
7769541	nalc	contig00004	1-c	CARD	nalC	13029458	0.660382	54	482356	476.45	1205	0	Pseudomonas aeruginosa	100	Pseudomonas aeruginosa	0	31-08-2022	Bronchoalveolar lavage
7769541	mexq	contig00004	1-c	CARD	mexQ	13029458	0.660382	54	482356	476.45	1205	0	Pseudomonas aeruginosa	100	Pseudomonas aeruginosa	0	31-08-2022	Bronchoalveolar lavage
7769541	mexp	contig00004	1-c	CARD	mexP	13029458	0.660382	54	482356	476.45	1205	0	Pseudomonas aeruginosa	100	Pseudomonas aeruginosa	0	31-08-2022	Bronchoalveolar lavage
7769541	mexl	contig00004	1-c	CARD	MexL	13029458	0.660382	54	482356	476.45	1205	0	Pseudomonas aeruginosa	100	Pseudomonas aeruginosa	0	31-08-2022	Bronchoalveolar lavage
7769541	mexk	contig00004	1-c	CARD	MexK	13029458	0.660382	54	482356	476.45	1205	0	Pseudomonas aeruginosa	100	Pseudomonas aeruginosa	0	31-08-2022	Bronchoalveolar lavage
7769541	mexj	contig00004	1-c	CARD	MexJ	13029458	0.660382	54	482356	476.45	1205	0	Pseudomonas aeruginosa	100	Pseudomonas aeruginosa	0	31-08-2022	Bronchoalveolar lavage
7769541	arna	contig00004	1-c	CARD	arnA	13029458	0.660382	54	482356	476.45	1205	0	Pseudomonas aeruginosa	100	Pseudomonas aeruginosa	0	31-08-2022	Bronchoalveolar lavage
7769541	rsma	contig00003	1-c	CARD	rsmA	13029458	0.660382	54	482356	476.45	1205	0	Pseudomonas aeruginosa	100	Pseudomonas aeruginosa	0	31-08-2022	Bronchoalveolar lavage
7769541	fosa	contig00003	3-c	NCBI|resfinder|CARD	fosA|FosA	13029458	0.660382	54	482356	476.45	1205	0	Pseudomonas aeruginosa	100	Pseudomonas aeruginosa	0	31-08-2022	Bronchoalveolar lavage
7769541	crpp	contig00003	1-c	NCBI	crpP	13029458	0.660382	54	482356	476.45	1205	0	Pseudomonas aeruginosa	100	Pseudomonas aeruginosa	0	31-08-2022	Bronchoalveolar lavage
7769541	catb7	contig00003	3-c	NCBI|resfinder|CARD	catB7|Pseudomonas aeruginosa catB7	13029458	0.660382	54	482356	476.45	1205	0	Pseudomonas aeruginosa	100	Pseudomonas aeruginosa	0	31-08-2022	Bronchoalveolar lavage
7769541	oprm	contig00002	1-c	CARD	OprM	13029458	0.660382	54	482356	476.45	1205	0	Pseudomonas aeruginosa	100	Pseudomonas aeruginosa	0	31-08-2022	Bronchoalveolar lavage
7769541	mexr	contig00002	1-c	CARD	MexR	13029458	0.660382	54	482356	476.45	1205	0	Pseudomonas aeruginosa	100	Pseudomonas aeruginosa	0	31-08-2022	Bronchoalveolar lavage
7769541	mexb	contig00002	1-c	CARD	MexB	13029458	0.660382	54	482356	476.45	1205	0	Pseudomonas aeruginosa	100	Pseudomonas aeruginosa	0	31-08-2022	Bronchoalveolar lavage
7769541	mexa	contig00002	1-c	CARD	MexA	13029458	0.660382	54	482356	476.45	1205	0	Pseudomonas aeruginosa	100	Pseudomonas aeruginosa	0	31-08-2022	Bronchoalveolar lavage
7769541	emre	contig00002	1-c	CARD	Pseudomonas aeruginosa emrE	13029458	0.660382	54	482356	476.45	1205	0	Pseudomonas aeruginosa	100	Pseudomonas aeruginosa	0	31-08-2022	Bronchoalveolar lavage
7769541	oprn	contig00001	1-c	CARD	OprN	13029458	0.660382	54	482356	476.45	1205	0	Pseudomonas aeruginosa	100	Pseudomonas aeruginosa	0	31-08-2022	Bronchoalveolar lavage
7769541	opmb	contig00001	1-c	CARD	OpmB	13029458	0.660382	54	482356	476.45	1205	0	Pseudomonas aeruginosa	100	Pseudomonas aeruginosa	0	31-08-2022	Bronchoalveolar lavage
7769541	muxc	contig00001	1-c	CARD	MuxC	13029458	0.660382	54	482356	476.45	1205	0	Pseudomonas aeruginosa	100	Pseudomonas aeruginosa	0	31-08-2022	Bronchoalveolar lavage
7769541	muxb	contig00001	1-c	CARD	MuxB	13029458	0.660382	54	482356	476.45	1205	0	Pseudomonas aeruginosa	100	Pseudomonas aeruginosa	0	31-08-2022	Bronchoalveolar lavage
7769541	muxa	contig00001	1-c	CARD	MuxA	13029458	0.660382	54	482356	476.45	1205	0	Pseudomonas aeruginosa	100	Pseudomonas aeruginosa	0	31-08-2022	Bronchoalveolar lavage
7769541	mext	contig00001	1-c	CARD	MexT	13029458	0.660382	54	482356	476.45	1205	0	Pseudomonas aeruginosa	100	Pseudomonas aeruginosa	0	31-08-2022	Bronchoalveolar lavage
7769541	mexs	contig00001	1-c	CARD	MexS	13029458	0.660382	54	482356	476.45	1205	0	Pseudomonas aeruginosa	100	Pseudomonas aeruginosa	0	31-08-2022	Bronchoalveolar lavage
7769541	mexf	contig00001	1-c	CARD	MexF	13029458	0.660382	54	482356	476.45	1205	0	Pseudomonas aeruginosa	100	Pseudomonas aeruginosa	0	31-08-2022	Bronchoalveolar lavage
7769541	mexe	contig00001	1-c	CARD	MexE	13029458	0.660382	54	482356	476.45	1205	0	Pseudomonas aeruginosa	100	Pseudomonas aeruginosa	0	31-08-2022	Bronchoalveolar lavage
7769541	cprs	contig00001	1-c	CARD	cprS	13029458	0.660382	54	482356	476.45	1205	0	Pseudomonas aeruginosa	100	Pseudomonas aeruginosa	0	31-08-2022	Bronchoalveolar lavage
7769541	cprr	contig00001	1-c	CARD	cprR	13029458	0.660382	54	482356	476.45	1205	0	Pseudomonas aeruginosa	100	Pseudomonas aeruginosa	0	31-08-2022	Bronchoalveolar lavage
7773029	oxa-573	contig00029	1-c	CARD	OXA-573	20441466	0.663341	75	246399	674.91	245	20828	Pseudomonas aeruginosa	100	Pseudomonas aeruginosa	0	31-08-2022	Bronchoalveolar lavage
7773029	crpp	contig00029	1-c	NCBI	crpP	20441466	0.663341	75	246399	674.91	245	20828	Pseudomonas aeruginosa	100	Pseudomonas aeruginosa	0	31-08-2022	Bronchoalveolar lavage
7773029	mexz	contig00025	1-c	CARD	MexZ	20441466	0.663341	75	246399	674.91	245	20828	Pseudomonas aeruginosa	100	Pseudomonas aeruginosa	0	31-08-2022	Bronchoalveolar lavage
7773029	mexy	contig00025	1-c	CARD	mexY	20441466	0.663341	75	246399	674.91	245	20828	Pseudomonas aeruginosa	100	Pseudomonas aeruginosa	0	31-08-2022	Bronchoalveolar lavage
7773029	soxr	contig00021	1-c	CARD	Pseudomonas aeruginosa soxR	20441466	0.663341	75	246399	674.91	245	20828	Pseudomonas aeruginosa	100	Pseudomonas aeruginosa	0	31-08-2022	Bronchoalveolar lavage
7773029	pdc-5	contig00020	2-c	NCBI|CARD	blaPDC-5|PDC-5	20441466	0.663341	75	246399	674.91	245	20828	Pseudomonas aeruginosa	100	Pseudomonas aeruginosa	0	31-08-2022	Bronchoalveolar lavage
7773029	pao	contig00020	1-c	resfinder	blaPAO	20441466	0.663341	75	246399	674.91	245	20828	Pseudomonas aeruginosa	100	Pseudomonas aeruginosa	0	31-08-2022	Bronchoalveolar lavage
7773029	opmd	contig00020	1-c	CARD	OpmD	20441466	0.663341	75	246399	674.91	245	20828	Pseudomonas aeruginosa	100	Pseudomonas aeruginosa	0	31-08-2022	Bronchoalveolar lavage
7773029	mexi	contig00020	1-c	CARD	MexI	20441466	0.663341	75	246399	674.91	245	20828	Pseudomonas aeruginosa	100	Pseudomonas aeruginosa	0	31-08-2022	Bronchoalveolar lavage
7773029	mexh	contig00020	1-c	CARD	MexH	20441466	0.663341	75	246399	674.91	245	20828	Pseudomonas aeruginosa	100	Pseudomonas aeruginosa	0	31-08-2022	Bronchoalveolar lavage
7773029	mexg	contig00020	1-c	CARD	MexG	20441466	0.663341	75	246399	674.91	245	20828	Pseudomonas aeruginosa	100	Pseudomonas aeruginosa	0	31-08-2022	Bronchoalveolar lavage
7773029	bcr-1	contig00020	1-c	CARD	bcr-1	20441466	0.663341	75	246399	674.91	245	20828	Pseudomonas aeruginosa	100	Pseudomonas aeruginosa	0	31-08-2022	Bronchoalveolar lavage
7773029	aph(3')-iib	contig00020	3-c	NCBI|resfinder|CARD	aph(3')-IIb|APH(3')-IIb	20441466	0.663341	75	246399	674.91	245	20828	Pseudomonas aeruginosa	100	Pseudomonas aeruginosa	0	31-08-2022	Bronchoalveolar lavage
7773029	type b nfxb	contig00019	1-c	CARD	Type B NfxB	20441466	0.663341	75	246399	674.91	245	20828	Pseudomonas aeruginosa	100	Pseudomonas aeruginosa	0	31-08-2022	Bronchoalveolar lavage
7773029	oprj	contig00019	1-c	CARD	OprJ	20441466	0.663341	75	246399	674.91	245	20828	Pseudomonas aeruginosa	100	Pseudomonas aeruginosa	0	31-08-2022	Bronchoalveolar lavage
7773029	mexd	contig00019	1-c	CARD	MexD	20441466	0.663341	75	246399	674.91	245	20828	Pseudomonas aeruginosa	100	Pseudomonas aeruginosa	0	31-08-2022	Bronchoalveolar lavage
7773029	mexc	contig00019	1-c	CARD	MexC	20441466	0.663341	75	246399	674.91	245	20828	Pseudomonas aeruginosa	100	Pseudomonas aeruginosa	0	31-08-2022	Bronchoalveolar lavage
7773029	oprm	contig00016	1-c	CARD	OprM	20441466	0.663341	75	246399	674.91	245	20828	Pseudomonas aeruginosa	100	Pseudomonas aeruginosa	0	31-08-2022	Bronchoalveolar lavage
7773029	mexr	contig00016	1-c	CARD	MexR	20441466	0.663341	75	246399	674.91	245	20828	Pseudomonas aeruginosa	100	Pseudomonas aeruginosa	0	31-08-2022	Bronchoalveolar lavage
7773029	mexb	contig00016	1-c	CARD	MexB	20441466	0.663341	75	246399	674.91	245	20828	Pseudomonas aeruginosa	100	Pseudomonas aeruginosa	0	31-08-2022	Bronchoalveolar lavage
7773029	mexa	contig00016	1-c	CARD	MexA	20441466	0.663341	75	246399	674.91	245	20828	Pseudomonas aeruginosa	100	Pseudomonas aeruginosa	0	31-08-2022	Bronchoalveolar lavage
7773029	pmpm	contig00012	1-c	CARD	PmpM	20441466	0.663341	75	246399	674.91	245	20828	Pseudomonas aeruginosa	100	Pseudomonas aeruginosa	0	31-08-2022	Bronchoalveolar lavage
7773029	mexn	contig00012	1-c	CARD	mexN	20441466	0.663341	75	246399	674.91	245	20828	Pseudomonas aeruginosa	100	Pseudomonas aeruginosa	0	31-08-2022	Bronchoalveolar lavage
7773029	mexm	contig00012	1-c	CARD	mexM	20441466	0.663341	75	246399	674.91	245	20828	Pseudomonas aeruginosa	100	Pseudomonas aeruginosa	0	31-08-2022	Bronchoalveolar lavage
7773029	oxa-494	contig00011	2-c	NCBI|CARD	blaOXA-494|OXA-494	20441466	0.663341	75	246399	674.91	245	20828	Pseudomonas aeruginosa	100	Pseudomonas aeruginosa	0	31-08-2022	Bronchoalveolar lavage
7773029	pars	contig00010	1-c	CARD	ParS	20441466	0.663341	75	246399	674.91	245	20828	Pseudomonas aeruginosa	100	Pseudomonas aeruginosa	0	31-08-2022	Bronchoalveolar lavage
7773029	parr	contig00010	1-c	CARD	ParR	20441466	0.663341	75	246399	674.91	245	20828	Pseudomonas aeruginosa	100	Pseudomonas aeruginosa	0	31-08-2022	Bronchoalveolar lavage
7773029	cpxr	contig00008	1-c	CARD	Pseudomonas aeruginosa CpxR	20441466	0.663341	75	246399	674.91	245	20828	Pseudomonas aeruginosa	100	Pseudomonas aeruginosa	0	31-08-2022	Bronchoalveolar lavage
7773029	mexw	contig00007	1-c	CARD	MexW	20441466	0.663341	75	246399	674.91	245	20828	Pseudomonas aeruginosa	100	Pseudomonas aeruginosa	0	31-08-2022	Bronchoalveolar lavage
7773029	mexv	contig00007	1-c	CARD	MexV	20441466	0.663341	75	246399	674.91	245	20828	Pseudomonas aeruginosa	100	Pseudomonas aeruginosa	0	31-08-2022	Bronchoalveolar lavage
7773029	tric	contig00006	1-c	CARD	TriC	20441466	0.663341	75	246399	674.91	245	20828	Pseudomonas aeruginosa	100	Pseudomonas aeruginosa	0	31-08-2022	Bronchoalveolar lavage
7773029	trib	contig00006	1-c	CARD	TriB	20441466	0.663341	75	246399	674.91	245	20828	Pseudomonas aeruginosa	100	Pseudomonas aeruginosa	0	31-08-2022	Bronchoalveolar lavage
7773029	tria	contig00006	1-c	CARD	TriA	20441466	0.663341	75	246399	674.91	245	20828	Pseudomonas aeruginosa	100	Pseudomonas aeruginosa	0	31-08-2022	Bronchoalveolar lavage
7773029	rsma	contig00005	1-c	CARD	rsmA	20441466	0.663341	75	246399	674.91	245	20828	Pseudomonas aeruginosa	100	Pseudomonas aeruginosa	0	31-08-2022	Bronchoalveolar lavage
7773029	catb7	contig00005	3-c	NCBI|resfinder|CARD	catB7|Pseudomonas aeruginosa catB7	20441466	0.663341	75	246399	674.91	245	20828	Pseudomonas aeruginosa	100	Pseudomonas aeruginosa	0	31-08-2022	Bronchoalveolar lavage
7773029	fosa	contig00004	3-c	NCBI|resfinder|CARD	fosA|FosA	20441466	0.663341	75	246399	674.91	245	20828	Pseudomonas aeruginosa	100	Pseudomonas aeruginosa	0	31-08-2022	Bronchoalveolar lavage
7773029	yajc	contig00003	1-c	CARD	YajC	20441466	0.663341	75	246399	674.91	245	20828	Pseudomonas aeruginosa	100	Pseudomonas aeruginosa	0	31-08-2022	Bronchoalveolar lavage
7773029	opme	contig00003	1-c	CARD	opmE	20441466	0.663341	75	246399	674.91	245	20828	Pseudomonas aeruginosa	100	Pseudomonas aeruginosa	0	31-08-2022	Bronchoalveolar lavage
7773029	nald	contig00003	1-c	CARD	nalD	20441466	0.663341	75	246399	674.91	245	20828	Pseudomonas aeruginosa	100	Pseudomonas aeruginosa	0	31-08-2022	Bronchoalveolar lavage
7773029	nalc	contig00003	1-c	CARD	nalC	20441466	0.663341	75	246399	674.91	245	20828	Pseudomonas aeruginosa	100	Pseudomonas aeruginosa	0	31-08-2022	Bronchoalveolar lavage
7773029	mexq	contig00003	1-c	CARD	mexQ	20441466	0.663341	75	246399	674.91	245	20828	Pseudomonas aeruginosa	100	Pseudomonas aeruginosa	0	31-08-2022	Bronchoalveolar lavage
7773029	mexp	contig00003	1-c	CARD	mexP	20441466	0.663341	75	246399	674.91	245	20828	Pseudomonas aeruginosa	100	Pseudomonas aeruginosa	0	31-08-2022	Bronchoalveolar lavage
7773029	mexl	contig00003	1-c	CARD	MexL	20441466	0.663341	75	246399	674.91	245	20828	Pseudomonas aeruginosa	100	Pseudomonas aeruginosa	0	31-08-2022	Bronchoalveolar lavage
7773029	mexk	contig00003	1-c	CARD	MexK	20441466	0.663341	75	246399	674.91	245	20828	Pseudomonas aeruginosa	100	Pseudomonas aeruginosa	0	31-08-2022	Bronchoalveolar lavage
7773029	mexj	contig00003	1-c	CARD	MexJ	20441466	0.663341	75	246399	674.91	245	20828	Pseudomonas aeruginosa	100	Pseudomonas aeruginosa	0	31-08-2022	Bronchoalveolar lavage
7773029	arna	contig00003	1-c	CARD	arnA	20441466	0.663341	75	246399	674.91	245	20828	Pseudomonas aeruginosa	100	Pseudomonas aeruginosa	0	31-08-2022	Bronchoalveolar lavage
7773029	armr	contig00003	1-c	CARD	ArmR	20441466	0.663341	75	246399	674.91	245	20828	Pseudomonas aeruginosa	100	Pseudomonas aeruginosa	0	31-08-2022	Bronchoalveolar lavage
7773029	opmh	contig00002	1-c	CARD	OpmH	20441466	0.663341	75	246399	674.91	245	20828	Pseudomonas aeruginosa	100	Pseudomonas aeruginosa	0	31-08-2022	Bronchoalveolar lavage
7773029	emre	contig00002	1-c	CARD	Pseudomonas aeruginosa emrE	20441466	0.663341	75	246399	674.91	245	20828	Pseudomonas aeruginosa	100	Pseudomonas aeruginosa	0	31-08-2022	Bronchoalveolar lavage
7773029	bass	contig00002	1-c	CARD	basS	20441466	0.663341	75	246399	674.91	245	20828	Pseudomonas aeruginosa	100	Pseudomonas aeruginosa	0	31-08-2022	Bronchoalveolar lavage
7773029	basr	contig00002	1-c	CARD	basR	20441466	0.663341	75	246399	674.91	245	20828	Pseudomonas aeruginosa	100	Pseudomonas aeruginosa	0	31-08-2022	Bronchoalveolar lavage
7773029	oprn	contig00001	1-c	CARD	OprN	20441466	0.663341	75	246399	674.91	245	20828	Pseudomonas aeruginosa	100	Pseudomonas aeruginosa	0	31-08-2022	Bronchoalveolar lavage
7773029	opmb	contig00001	1-c	CARD	OpmB	20441466	0.663341	75	246399	674.91	245	20828	Pseudomonas aeruginosa	100	Pseudomonas aeruginosa	0	31-08-2022	Bronchoalveolar lavage
7773029	muxc	contig00001	1-c	CARD	MuxC	20441466	0.663341	75	246399	674.91	245	20828	Pseudomonas aeruginosa	100	Pseudomonas aeruginosa	0	31-08-2022	Bronchoalveolar lavage
7773029	muxb	contig00001	1-c	CARD	MuxB	20441466	0.663341	75	246399	674.91	245	20828	Pseudomonas aeruginosa	100	Pseudomonas aeruginosa	0	31-08-2022	Bronchoalveolar lavage
7773029	muxa	contig00001	1-c	CARD	MuxA	20441466	0.663341	75	246399	674.91	245	20828	Pseudomonas aeruginosa	100	Pseudomonas aeruginosa	0	31-08-2022	Bronchoalveolar lavage
7773029	mext	contig00001	1-c	CARD	MexT	20441466	0.663341	75	246399	674.91	245	20828	Pseudomonas aeruginosa	100	Pseudomonas aeruginosa	0	31-08-2022	Bronchoalveolar lavage
7773029	mexs	contig00001	1-c	CARD	MexS	20441466	0.663341	75	246399	674.91	245	20828	Pseudomonas aeruginosa	100	Pseudomonas aeruginosa	0	31-08-2022	Bronchoalveolar lavage
7773029	mexf	contig00001	1-c	CARD	MexF	20441466	0.663341	75	246399	674.91	245	20828	Pseudomonas aeruginosa	100	Pseudomonas aeruginosa	0	31-08-2022	Bronchoalveolar lavage
7773029	mexe	contig00001	1-c	CARD	MexE	20441466	0.663341	75	246399	674.91	245	20828	Pseudomonas aeruginosa	100	Pseudomonas aeruginosa	0	31-08-2022	Bronchoalveolar lavage
7773029	cprs	contig00001	1-c	CARD	cprS	20441466	0.663341	75	246399	674.91	245	20828	Pseudomonas aeruginosa	100	Pseudomonas aeruginosa	0	31-08-2022	Bronchoalveolar lavage
7773029	cprr	contig00001	1-c	CARD	cprR	20441466	0.663341	75	246399	674.91	245	20828	Pseudomonas aeruginosa	100	Pseudomonas aeruginosa	0	31-08-2022	Bronchoalveolar lavage
7834649	oxa-573	contig00053	1-c	CARD	OXA-573	17277382	0.660557	141	259327	566.63	395	20634	Pseudomonas aeruginosa	100	Pseudomonas aeruginosa	0	07-09-2022	Bronchoalveolar lavage
7834649	crpp	contig00043	1-c	NCBI	crpP	17277382	0.660557	141	259327	566.63	395	20634	Pseudomonas aeruginosa	100	Pseudomonas aeruginosa	0	07-09-2022	Bronchoalveolar lavage
7834649	pars	contig00031	1-c	CARD	ParS	17277382	0.660557	141	259327	566.63	395	20634	Pseudomonas aeruginosa	100	Pseudomonas aeruginosa	0	07-09-2022	Bronchoalveolar lavage
7834649	parr	contig00031	1-c	CARD	ParR	17277382	0.660557	141	259327	566.63	395	20634	Pseudomonas aeruginosa	100	Pseudomonas aeruginosa	0	07-09-2022	Bronchoalveolar lavage
7834649	pmpm	contig00022	1-c	CARD	PmpM	17277382	0.660557	141	259327	566.63	395	20634	Pseudomonas aeruginosa	100	Pseudomonas aeruginosa	0	07-09-2022	Bronchoalveolar lavage
7834649	mexw	contig00019	1-c	CARD	MexW	17277382	0.660557	141	259327	566.63	395	20634	Pseudomonas aeruginosa	100	Pseudomonas aeruginosa	0	07-09-2022	Bronchoalveolar lavage
7834649	mexv	contig00019	1-c	CARD	MexV	17277382	0.660557	141	259327	566.63	395	20634	Pseudomonas aeruginosa	100	Pseudomonas aeruginosa	0	07-09-2022	Bronchoalveolar lavage
7834649	tric	contig00018	1-c	CARD	TriC	17277382	0.660557	141	259327	566.63	395	20634	Pseudomonas aeruginosa	100	Pseudomonas aeruginosa	0	07-09-2022	Bronchoalveolar lavage
7834649	trib	contig00018	1-c	CARD	TriB	17277382	0.660557	141	259327	566.63	395	20634	Pseudomonas aeruginosa	100	Pseudomonas aeruginosa	0	07-09-2022	Bronchoalveolar lavage
7834649	tria	contig00018	1-c	CARD	TriA	17277382	0.660557	141	259327	566.63	395	20634	Pseudomonas aeruginosa	100	Pseudomonas aeruginosa	0	07-09-2022	Bronchoalveolar lavage
7834649	oprn	contig00017	1-c	CARD	OprN	17277382	0.660557	141	259327	566.63	395	20634	Pseudomonas aeruginosa	100	Pseudomonas aeruginosa	0	07-09-2022	Bronchoalveolar lavage
7834649	opmb	contig00017	1-c	CARD	OpmB	17277382	0.660557	141	259327	566.63	395	20634	Pseudomonas aeruginosa	100	Pseudomonas aeruginosa	0	07-09-2022	Bronchoalveolar lavage
7834649	muxc	contig00017	1-c	CARD	MuxC	17277382	0.660557	141	259327	566.63	395	20634	Pseudomonas aeruginosa	100	Pseudomonas aeruginosa	0	07-09-2022	Bronchoalveolar lavage
7834649	muxb	contig00017	1-c	CARD	MuxB	17277382	0.660557	141	259327	566.63	395	20634	Pseudomonas aeruginosa	100	Pseudomonas aeruginosa	0	07-09-2022	Bronchoalveolar lavage
7834649	muxa	contig00017	1-c	CARD	MuxA	17277382	0.660557	141	259327	566.63	395	20634	Pseudomonas aeruginosa	100	Pseudomonas aeruginosa	0	07-09-2022	Bronchoalveolar lavage
7834649	mext	contig00017	1-c	CARD	MexT	17277382	0.660557	141	259327	566.63	395	20634	Pseudomonas aeruginosa	100	Pseudomonas aeruginosa	0	07-09-2022	Bronchoalveolar lavage
7834649	mexs	contig00017	1-c	CARD	MexS	17277382	0.660557	141	259327	566.63	395	20634	Pseudomonas aeruginosa	100	Pseudomonas aeruginosa	0	07-09-2022	Bronchoalveolar lavage
7834649	mexf	contig00017	1-c	CARD	MexF	17277382	0.660557	141	259327	566.63	395	20634	Pseudomonas aeruginosa	100	Pseudomonas aeruginosa	0	07-09-2022	Bronchoalveolar lavage
7834649	mexe	contig00017	1-c	CARD	MexE	17277382	0.660557	141	259327	566.63	395	20634	Pseudomonas aeruginosa	100	Pseudomonas aeruginosa	0	07-09-2022	Bronchoalveolar lavage
7834649	mexz	contig00016	1-c	CARD	MexZ	17277382	0.660557	141	259327	566.63	395	20634	Pseudomonas aeruginosa	100	Pseudomonas aeruginosa	0	07-09-2022	Bronchoalveolar lavage
7834649	mexy	contig00016	1-c	CARD	mexY	17277382	0.660557	141	259327	566.63	395	20634	Pseudomonas aeruginosa	100	Pseudomonas aeruginosa	0	07-09-2022	Bronchoalveolar lavage
7834649	type b nfxb	contig00015	1-c	CARD	Type B NfxB	17277382	0.660557	141	259327	566.63	395	20634	Pseudomonas aeruginosa	100	Pseudomonas aeruginosa	0	07-09-2022	Bronchoalveolar lavage
7834649	oprj	contig00015	1-c	CARD	OprJ	17277382	0.660557	141	259327	566.63	395	20634	Pseudomonas aeruginosa	100	Pseudomonas aeruginosa	0	07-09-2022	Bronchoalveolar lavage
7834649	mexd	contig00015	1-c	CARD	MexD	17277382	0.660557	141	259327	566.63	395	20634	Pseudomonas aeruginosa	100	Pseudomonas aeruginosa	0	07-09-2022	Bronchoalveolar lavage
7834649	mexc	contig00015	1-c	CARD	MexC	17277382	0.660557	141	259327	566.63	395	20634	Pseudomonas aeruginosa	100	Pseudomonas aeruginosa	0	07-09-2022	Bronchoalveolar lavage
7834649	cpxr	contig00014	1-c	CARD	Pseudomonas aeruginosa CpxR	17277382	0.660557	141	259327	566.63	395	20634	Pseudomonas aeruginosa	100	Pseudomonas aeruginosa	0	07-09-2022	Bronchoalveolar lavage
7834649	cprs	contig00012	1-c	CARD	cprS	17277382	0.660557	141	259327	566.63	395	20634	Pseudomonas aeruginosa	100	Pseudomonas aeruginosa	0	07-09-2022	Bronchoalveolar lavage
7834649	cprr	contig00012	1-c	CARD	cprR	17277382	0.660557	141	259327	566.63	395	20634	Pseudomonas aeruginosa	100	Pseudomonas aeruginosa	0	07-09-2022	Bronchoalveolar lavage
7834649	mexn	contig00011	1-c	CARD	mexN	17277382	0.660557	141	259327	566.63	395	20634	Pseudomonas aeruginosa	100	Pseudomonas aeruginosa	0	07-09-2022	Bronchoalveolar lavage
7834649	mexm	contig00011	1-c	CARD	mexM	17277382	0.660557	141	259327	566.63	395	20634	Pseudomonas aeruginosa	100	Pseudomonas aeruginosa	0	07-09-2022	Bronchoalveolar lavage
7834649	oxa-905	contig00010	2-c	NCBI|CARD	blaOXA-905|OXA-905	17277382	0.660557	141	259327	566.63	395	20634	Pseudomonas aeruginosa	100	Pseudomonas aeruginosa	0	07-09-2022	Bronchoalveolar lavage
7834649	fosa	contig00009	3-c	NCBI|resfinder|CARD	fosA|FosA	17277382	0.660557	141	259327	566.63	395	20634	Pseudomonas aeruginosa	100	Pseudomonas aeruginosa	0	07-09-2022	Bronchoalveolar lavage
7834649	pdc-8	contig00008	2-c	NCBI|CARD	blaPDC-8|PDC-8	17277382	0.660557	141	259327	566.63	395	20634	Pseudomonas aeruginosa	100	Pseudomonas aeruginosa	0	07-09-2022	Bronchoalveolar lavage
7834649	pao	contig00008	1-c	resfinder	blaPAO	17277382	0.660557	141	259327	566.63	395	20634	Pseudomonas aeruginosa	100	Pseudomonas aeruginosa	0	07-09-2022	Bronchoalveolar lavage
7834649	opmd	contig00008	1-c	CARD	OpmD	17277382	0.660557	141	259327	566.63	395	20634	Pseudomonas aeruginosa	100	Pseudomonas aeruginosa	0	07-09-2022	Bronchoalveolar lavage
7834649	mexi	contig00008	1-c	CARD	MexI	17277382	0.660557	141	259327	566.63	395	20634	Pseudomonas aeruginosa	100	Pseudomonas aeruginosa	0	07-09-2022	Bronchoalveolar lavage
7834649	mexh	contig00008	1-c	CARD	MexH	17277382	0.660557	141	259327	566.63	395	20634	Pseudomonas aeruginosa	100	Pseudomonas aeruginosa	0	07-09-2022	Bronchoalveolar lavage
7834649	mexg	contig00008	1-c	CARD	MexG	17277382	0.660557	141	259327	566.63	395	20634	Pseudomonas aeruginosa	100	Pseudomonas aeruginosa	0	07-09-2022	Bronchoalveolar lavage
7834649	bcr-1	contig00008	1-c	CARD	bcr-1	17277382	0.660557	141	259327	566.63	395	20634	Pseudomonas aeruginosa	100	Pseudomonas aeruginosa	0	07-09-2022	Bronchoalveolar lavage
7834649	aph(3')-iib	contig00008	3-c	NCBI|resfinder|CARD	aph(3')-IIb|APH(3')-IIb	17277382	0.660557	141	259327	566.63	395	20634	Pseudomonas aeruginosa	100	Pseudomonas aeruginosa	0	07-09-2022	Bronchoalveolar lavage
7834649	rsma	contig00007	1-c	CARD	rsmA	17277382	0.660557	141	259327	566.63	395	20634	Pseudomonas aeruginosa	100	Pseudomonas aeruginosa	0	07-09-2022	Bronchoalveolar lavage
7834649	catb7	contig00007	3-c	NCBI|resfinder|CARD	catB7|Pseudomonas aeruginosa catB7	17277382	0.660557	141	259327	566.63	395	20634	Pseudomonas aeruginosa	100	Pseudomonas aeruginosa	0	07-09-2022	Bronchoalveolar lavage
7834649	soxr	contig00005	1-c	CARD	Pseudomonas aeruginosa soxR	17277382	0.660557	141	259327	566.63	395	20634	Pseudomonas aeruginosa	100	Pseudomonas aeruginosa	0	07-09-2022	Bronchoalveolar lavage
7834649	oprm	contig00003	1-c	CARD	OprM	17277382	0.660557	141	259327	566.63	395	20634	Pseudomonas aeruginosa	100	Pseudomonas aeruginosa	0	07-09-2022	Bronchoalveolar lavage
7834649	mexr	contig00003	1-c	CARD	MexR	17277382	0.660557	141	259327	566.63	395	20634	Pseudomonas aeruginosa	100	Pseudomonas aeruginosa	0	07-09-2022	Bronchoalveolar lavage
7834649	mexb	contig00003	1-c	CARD	MexB	17277382	0.660557	141	259327	566.63	395	20634	Pseudomonas aeruginosa	100	Pseudomonas aeruginosa	0	07-09-2022	Bronchoalveolar lavage
7834649	mexa	contig00003	1-c	CARD	MexA	17277382	0.660557	141	259327	566.63	395	20634	Pseudomonas aeruginosa	100	Pseudomonas aeruginosa	0	07-09-2022	Bronchoalveolar lavage
7834649	opmh	contig00002	1-c	CARD	OpmH	17277382	0.660557	141	259327	566.63	395	20634	Pseudomonas aeruginosa	100	Pseudomonas aeruginosa	0	07-09-2022	Bronchoalveolar lavage
7834649	emre	contig00002	1-c	CARD	Pseudomonas aeruginosa emrE	17277382	0.660557	141	259327	566.63	395	20634	Pseudomonas aeruginosa	100	Pseudomonas aeruginosa	0	07-09-2022	Bronchoalveolar lavage
7834649	bass	contig00002	1-c	CARD	basS	17277382	0.660557	141	259327	566.63	395	20634	Pseudomonas aeruginosa	100	Pseudomonas aeruginosa	0	07-09-2022	Bronchoalveolar lavage
7834649	basr	contig00002	1-c	CARD	basR	17277382	0.660557	141	259327	566.63	395	20634	Pseudomonas aeruginosa	100	Pseudomonas aeruginosa	0	07-09-2022	Bronchoalveolar lavage
7834649	yajc	contig00001	1-c	CARD	YajC	17277382	0.660557	141	259327	566.63	395	20634	Pseudomonas aeruginosa	100	Pseudomonas aeruginosa	0	07-09-2022	Bronchoalveolar lavage
7834649	opme	contig00001	1-c	CARD	opmE	17277382	0.660557	141	259327	566.63	395	20634	Pseudomonas aeruginosa	100	Pseudomonas aeruginosa	0	07-09-2022	Bronchoalveolar lavage
7834649	nald	contig00001	1-c	CARD	nalD	17277382	0.660557	141	259327	566.63	395	20634	Pseudomonas aeruginosa	100	Pseudomonas aeruginosa	0	07-09-2022	Bronchoalveolar lavage
7834649	nalc	contig00001	1-c	CARD	nalC	17277382	0.660557	141	259327	566.63	395	20634	Pseudomonas aeruginosa	100	Pseudomonas aeruginosa	0	07-09-2022	Bronchoalveolar lavage
7834649	mexq	contig00001	1-c	CARD	mexQ	17277382	0.660557	141	259327	566.63	395	20634	Pseudomonas aeruginosa	100	Pseudomonas aeruginosa	0	07-09-2022	Bronchoalveolar lavage
7834649	mexp	contig00001	1-c	CARD	mexP	17277382	0.660557	141	259327	566.63	395	20634	Pseudomonas aeruginosa	100	Pseudomonas aeruginosa	0	07-09-2022	Bronchoalveolar lavage
7834649	mexl	contig00001	1-c	CARD	MexL	17277382	0.660557	141	259327	566.63	395	20634	Pseudomonas aeruginosa	100	Pseudomonas aeruginosa	0	07-09-2022	Bronchoalveolar lavage
7834649	mexk	contig00001	1-c	CARD	MexK	17277382	0.660557	141	259327	566.63	395	20634	Pseudomonas aeruginosa	100	Pseudomonas aeruginosa	0	07-09-2022	Bronchoalveolar lavage
7834649	mexj	contig00001	1-c	CARD	MexJ	17277382	0.660557	141	259327	566.63	395	20634	Pseudomonas aeruginosa	100	Pseudomonas aeruginosa	0	07-09-2022	Bronchoalveolar lavage
7834649	arna	contig00001	1-c	CARD	arnA	17277382	0.660557	141	259327	566.63	395	20634	Pseudomonas aeruginosa	100	Pseudomonas aeruginosa	0	07-09-2022	Bronchoalveolar lavage
8655771	bcr-1	contig00030	1-c	CARD	bcr-1	23642986	0.66683	57	313459	857.13	2865	0	Pseudomonas aeruginosa	100	Pseudomonas aeruginosa	0	11-01-2023	Bronchoalveolar lavage
8655771	aph(3')-iib	contig00030	3-c	NCBI|resfinder|CARD	aph(3')-IIb|APH(3')-IIb	23642986	0.66683	57	313459	857.13	2865	0	Pseudomonas aeruginosa	100	Pseudomonas aeruginosa	0	11-01-2023	Bronchoalveolar lavage
8655771	opmd	contig00022	1-c	CARD	OpmD	23642986	0.66683	57	313459	857.13	2865	0	Pseudomonas aeruginosa	100	Pseudomonas aeruginosa	0	11-01-2023	Bronchoalveolar lavage
8655771	mexi	contig00022	1-c	CARD	MexI	23642986	0.66683	57	313459	857.13	2865	0	Pseudomonas aeruginosa	100	Pseudomonas aeruginosa	0	11-01-2023	Bronchoalveolar lavage
8655771	mexh	contig00022	1-c	CARD	MexH	23642986	0.66683	57	313459	857.13	2865	0	Pseudomonas aeruginosa	100	Pseudomonas aeruginosa	0	11-01-2023	Bronchoalveolar lavage
8655771	mexg	contig00022	1-c	CARD	MexG	23642986	0.66683	57	313459	857.13	2865	0	Pseudomonas aeruginosa	100	Pseudomonas aeruginosa	0	11-01-2023	Bronchoalveolar lavage
8655771	opme	contig00021	1-c	CARD	opmE	23642986	0.66683	57	313459	857.13	2865	0	Pseudomonas aeruginosa	100	Pseudomonas aeruginosa	0	11-01-2023	Bronchoalveolar lavage
8655771	nald	contig00021	1-c	CARD	nalD	23642986	0.66683	57	313459	857.13	2865	0	Pseudomonas aeruginosa	100	Pseudomonas aeruginosa	0	11-01-2023	Bronchoalveolar lavage
8655771	mexq	contig00021	1-c	CARD	mexQ	23642986	0.66683	57	313459	857.13	2865	0	Pseudomonas aeruginosa	100	Pseudomonas aeruginosa	0	11-01-2023	Bronchoalveolar lavage
8655771	mexp	contig00021	1-c	CARD	mexP	23642986	0.66683	57	313459	857.13	2865	0	Pseudomonas aeruginosa	100	Pseudomonas aeruginosa	0	11-01-2023	Bronchoalveolar lavage
8655771	arna	contig00021	1-c	CARD	arnA	23642986	0.66683	57	313459	857.13	2865	0	Pseudomonas aeruginosa	100	Pseudomonas aeruginosa	0	11-01-2023	Bronchoalveolar lavage
8655771	pdc-127	contig00020	2-c	NCBI|CARD	blaPDC-127|PDC-127	23642986	0.66683	57	313459	857.13	2865	0	Pseudomonas aeruginosa	100	Pseudomonas aeruginosa	0	11-01-2023	Bronchoalveolar lavage
8655771	pao	contig00020	1-c	resfinder	blaPAO	23642986	0.66683	57	313459	857.13	2865	0	Pseudomonas aeruginosa	100	Pseudomonas aeruginosa	0	11-01-2023	Bronchoalveolar lavage
8655771	cpxr	contig00016	1-c	CARD	Pseudomonas aeruginosa CpxR	23642986	0.66683	57	313459	857.13	2865	0	Pseudomonas aeruginosa	100	Pseudomonas aeruginosa	0	11-01-2023	Bronchoalveolar lavage
8655771	pars	contig00014	1-c	CARD	ParS	23642986	0.66683	57	313459	857.13	2865	0	Pseudomonas aeruginosa	100	Pseudomonas aeruginosa	0	11-01-2023	Bronchoalveolar lavage
8655771	parr	contig00014	1-c	CARD	ParR	23642986	0.66683	57	313459	857.13	2865	0	Pseudomonas aeruginosa	100	Pseudomonas aeruginosa	0	11-01-2023	Bronchoalveolar lavage
8655771	oprm	contig00013	1-c	CARD	OprM	23642986	0.66683	57	313459	857.13	2865	0	Pseudomonas aeruginosa	100	Pseudomonas aeruginosa	0	11-01-2023	Bronchoalveolar lavage
8655771	mexr	contig00013	1-c	CARD	MexR	23642986	0.66683	57	313459	857.13	2865	0	Pseudomonas aeruginosa	100	Pseudomonas aeruginosa	0	11-01-2023	Bronchoalveolar lavage
8655771	mexb	contig00013	1-c	CARD	MexB	23642986	0.66683	57	313459	857.13	2865	0	Pseudomonas aeruginosa	100	Pseudomonas aeruginosa	0	11-01-2023	Bronchoalveolar lavage
8655771	mexa	contig00013	1-c	CARD	MexA	23642986	0.66683	57	313459	857.13	2865	0	Pseudomonas aeruginosa	100	Pseudomonas aeruginosa	0	11-01-2023	Bronchoalveolar lavage
8655771	mexw	contig00012	1-c	CARD	MexW	23642986	0.66683	57	313459	857.13	2865	0	Pseudomonas aeruginosa	100	Pseudomonas aeruginosa	0	11-01-2023	Bronchoalveolar lavage
8655771	mexv	contig00012	1-c	CARD	MexV	23642986	0.66683	57	313459	857.13	2865	0	Pseudomonas aeruginosa	100	Pseudomonas aeruginosa	0	11-01-2023	Bronchoalveolar lavage
8655771	oxa-488	contig00011	2-c	NCBI|CARD	blaOXA-488|OXA-488	23642986	0.66683	57	313459	857.13	2865	0	Pseudomonas aeruginosa	100	Pseudomonas aeruginosa	0	11-01-2023	Bronchoalveolar lavage
8655771	rsma	contig00009	1-c	CARD	rsmA	23642986	0.66683	57	313459	857.13	2865	0	Pseudomonas aeruginosa	100	Pseudomonas aeruginosa	0	11-01-2023	Bronchoalveolar lavage
8655771	catb7	contig00009	3-c	NCBI|resfinder|CARD	catB7|Pseudomonas aeruginosa catB7	23642986	0.66683	57	313459	857.13	2865	0	Pseudomonas aeruginosa	100	Pseudomonas aeruginosa	0	11-01-2023	Bronchoalveolar lavage
8655771	oprn	contig00008	1-c	CARD	OprN	23642986	0.66683	57	313459	857.13	2865	0	Pseudomonas aeruginosa	100	Pseudomonas aeruginosa	0	11-01-2023	Bronchoalveolar lavage
8655771	opmb	contig00008	1-c	CARD	OpmB	23642986	0.66683	57	313459	857.13	2865	0	Pseudomonas aeruginosa	100	Pseudomonas aeruginosa	0	11-01-2023	Bronchoalveolar lavage
8655771	muxc	contig00008	1-c	CARD	MuxC	23642986	0.66683	57	313459	857.13	2865	0	Pseudomonas aeruginosa	100	Pseudomonas aeruginosa	0	11-01-2023	Bronchoalveolar lavage
8655771	muxb	contig00008	1-c	CARD	MuxB	23642986	0.66683	57	313459	857.13	2865	0	Pseudomonas aeruginosa	100	Pseudomonas aeruginosa	0	11-01-2023	Bronchoalveolar lavage
8655771	muxa	contig00008	1-c	CARD	MuxA	23642986	0.66683	57	313459	857.13	2865	0	Pseudomonas aeruginosa	100	Pseudomonas aeruginosa	0	11-01-2023	Bronchoalveolar lavage
8655771	mext	contig00008	1-c	CARD	MexT	23642986	0.66683	57	313459	857.13	2865	0	Pseudomonas aeruginosa	100	Pseudomonas aeruginosa	0	11-01-2023	Bronchoalveolar lavage
8655771	mexs	contig00008	1-c	CARD	MexS	23642986	0.66683	57	313459	857.13	2865	0	Pseudomonas aeruginosa	100	Pseudomonas aeruginosa	0	11-01-2023	Bronchoalveolar lavage
8655771	mexf	contig00008	1-c	CARD	MexF	23642986	0.66683	57	313459	857.13	2865	0	Pseudomonas aeruginosa	100	Pseudomonas aeruginosa	0	11-01-2023	Bronchoalveolar lavage
8655771	mexe	contig00008	1-c	CARD	MexE	23642986	0.66683	57	313459	857.13	2865	0	Pseudomonas aeruginosa	100	Pseudomonas aeruginosa	0	11-01-2023	Bronchoalveolar lavage
8655771	type b nfxb	contig00007	1-c	CARD	Type B NfxB	23642986	0.66683	57	313459	857.13	2865	0	Pseudomonas aeruginosa	100	Pseudomonas aeruginosa	0	11-01-2023	Bronchoalveolar lavage
8655771	oprj	contig00007	1-c	CARD	OprJ	23642986	0.66683	57	313459	857.13	2865	0	Pseudomonas aeruginosa	100	Pseudomonas aeruginosa	0	11-01-2023	Bronchoalveolar lavage
8655771	mexd	contig00007	1-c	CARD	MexD	23642986	0.66683	57	313459	857.13	2865	0	Pseudomonas aeruginosa	100	Pseudomonas aeruginosa	0	11-01-2023	Bronchoalveolar lavage
8655771	mexc	contig00007	1-c	CARD	MexC	23642986	0.66683	57	313459	857.13	2865	0	Pseudomonas aeruginosa	100	Pseudomonas aeruginosa	0	11-01-2023	Bronchoalveolar lavage
8655771	crpp	contig00007	1-c	NCBI	crpP	23642986	0.66683	57	313459	857.13	2865	0	Pseudomonas aeruginosa	100	Pseudomonas aeruginosa	0	11-01-2023	Bronchoalveolar lavage
8655771	tric	contig00006	1-c	CARD	TriC	23642986	0.66683	57	313459	857.13	2865	0	Pseudomonas aeruginosa	100	Pseudomonas aeruginosa	0	11-01-2023	Bronchoalveolar lavage
8655771	trib	contig00006	1-c	CARD	TriB	23642986	0.66683	57	313459	857.13	2865	0	Pseudomonas aeruginosa	100	Pseudomonas aeruginosa	0	11-01-2023	Bronchoalveolar lavage
8655771	tria	contig00006	1-c	CARD	TriA	23642986	0.66683	57	313459	857.13	2865	0	Pseudomonas aeruginosa	100	Pseudomonas aeruginosa	0	11-01-2023	Bronchoalveolar lavage
8655771	soxr	contig00005	1-c	CARD	Pseudomonas aeruginosa soxR	23642986	0.66683	57	313459	857.13	2865	0	Pseudomonas aeruginosa	100	Pseudomonas aeruginosa	0	11-01-2023	Bronchoalveolar lavage
8655771	mexz	contig00005	1-c	CARD	MexZ	23642986	0.66683	57	313459	857.13	2865	0	Pseudomonas aeruginosa	100	Pseudomonas aeruginosa	0	11-01-2023	Bronchoalveolar lavage
8655771	mexy	contig00005	1-c	CARD	mexY	23642986	0.66683	57	313459	857.13	2865	0	Pseudomonas aeruginosa	100	Pseudomonas aeruginosa	0	11-01-2023	Bronchoalveolar lavage
8655771	cprs	contig00004	1-c	CARD	cprS	23642986	0.66683	57	313459	857.13	2865	0	Pseudomonas aeruginosa	100	Pseudomonas aeruginosa	0	11-01-2023	Bronchoalveolar lavage
8655771	cprr	contig00004	1-c	CARD	cprR	23642986	0.66683	57	313459	857.13	2865	0	Pseudomonas aeruginosa	100	Pseudomonas aeruginosa	0	11-01-2023	Bronchoalveolar lavage
8655771	opmh	contig00003	1-c	CARD	OpmH	23642986	0.66683	57	313459	857.13	2865	0	Pseudomonas aeruginosa	100	Pseudomonas aeruginosa	0	11-01-2023	Bronchoalveolar lavage
8655771	emre	contig00003	1-c	CARD	Pseudomonas aeruginosa emrE	23642986	0.66683	57	313459	857.13	2865	0	Pseudomonas aeruginosa	100	Pseudomonas aeruginosa	0	11-01-2023	Bronchoalveolar lavage
8655771	bass	contig00003	1-c	CARD	basS	23642986	0.66683	57	313459	857.13	2865	0	Pseudomonas aeruginosa	100	Pseudomonas aeruginosa	0	11-01-2023	Bronchoalveolar lavage
8655771	basr	contig00003	1-c	CARD	basR	23642986	0.66683	57	313459	857.13	2865	0	Pseudomonas aeruginosa	100	Pseudomonas aeruginosa	0	11-01-2023	Bronchoalveolar lavage
8655771	yajc	contig00002	1-c	CARD	YajC	23642986	0.66683	57	313459	857.13	2865	0	Pseudomonas aeruginosa	100	Pseudomonas aeruginosa	0	11-01-2023	Bronchoalveolar lavage
8655771	nalc	contig00002	1-c	CARD	nalC	23642986	0.66683	57	313459	857.13	2865	0	Pseudomonas aeruginosa	100	Pseudomonas aeruginosa	0	11-01-2023	Bronchoalveolar lavage
8655771	mexl	contig00002	1-c	CARD	MexL	23642986	0.66683	57	313459	857.13	2865	0	Pseudomonas aeruginosa	100	Pseudomonas aeruginosa	0	11-01-2023	Bronchoalveolar lavage
8655771	mexk	contig00002	1-c	CARD	MexK	23642986	0.66683	57	313459	857.13	2865	0	Pseudomonas aeruginosa	100	Pseudomonas aeruginosa	0	11-01-2023	Bronchoalveolar lavage
8655771	mexj	contig00002	1-c	CARD	MexJ	23642986	0.66683	57	313459	857.13	2865	0	Pseudomonas aeruginosa	100	Pseudomonas aeruginosa	0	11-01-2023	Bronchoalveolar lavage
8655771	pmpm	contig00001	1-c	CARD	PmpM	23642986	0.66683	57	313459	857.13	2865	0	Pseudomonas aeruginosa	100	Pseudomonas aeruginosa	0	11-01-2023	Bronchoalveolar lavage
8655771	mexn	contig00001	1-c	CARD	mexN	23642986	0.66683	57	313459	857.13	2865	0	Pseudomonas aeruginosa	100	Pseudomonas aeruginosa	0	11-01-2023	Bronchoalveolar lavage
8655771	mexm	contig00001	1-c	CARD	mexM	23642986	0.66683	57	313459	857.13	2865	0	Pseudomonas aeruginosa	100	Pseudomonas aeruginosa	0	11-01-2023	Bronchoalveolar lavage
8655771	fosa	contig00001	3-c	NCBI|resfinder|CARD	fosA|FosA	23642986	0.66683	57	313459	857.13	2865	0	Pseudomonas aeruginosa	100	Pseudomonas aeruginosa	0	11-01-2023	Bronchoalveolar lavage
8817169	ges-5	contig00048	3-c	NCBI|resfinder|CARD	blaGES-5|GES-5	16181490	0.663275	69	233282	352.14	235	20592	Pseudomonas aeruginosa	100	Pseudomonas aeruginosa	cluster_14	07-02-2023	Bronchoalveolar lavage
8817169	apha15	contig00048	1-c	CARD	aphA15	16181490	0.663275	69	233282	352.14	235	20592	Pseudomonas aeruginosa	100	Pseudomonas aeruginosa	cluster_14	07-02-2023	Bronchoalveolar lavage
8817169	aph(3')-xv	contig00048	2-c	NCBI|resfinder	aph(3')-XV	16181490	0.663275	69	233282	352.14	235	20592	Pseudomonas aeruginosa	100	Pseudomonas aeruginosa	cluster_14	07-02-2023	Bronchoalveolar lavage
8817169	aac(6')-ib4	contig00048	2-c	NCBI|CARD	aac(6')-Ib4|AAC(6')-Ib4	16181490	0.663275	69	233282	352.14	235	20592	Pseudomonas aeruginosa	100	Pseudomonas aeruginosa	cluster_14	07-02-2023	Bronchoalveolar lavage
8817169	tet(g)	contig00044	2-c	NCBI|resfinder	tet(G)	16181490	0.663275	69	233282	352.14	235	20592	Pseudomonas aeruginosa	100	Pseudomonas aeruginosa	cluster_14	07-02-2023	Bronchoalveolar lavage
8817169	tet(d)	contig00044	1-c	CARD	tet(D)	16181490	0.663275	69	233282	352.14	235	20592	Pseudomonas aeruginosa	100	Pseudomonas aeruginosa	cluster_14	07-02-2023	Bronchoalveolar lavage
8817169	flor2	contig00044	1-c	NCBI	floR2	16181490	0.663275	69	233282	352.14	235	20592	Pseudomonas aeruginosa	100	Pseudomonas aeruginosa	cluster_14	07-02-2023	Bronchoalveolar lavage
8817169	cmla9	contig00044	1-c	CARD	cmlA9	16181490	0.663275	69	233282	352.14	235	20592	Pseudomonas aeruginosa	100	Pseudomonas aeruginosa	cluster_14	07-02-2023	Bronchoalveolar lavage
8817169	type b nfxb	contig00033	1-c	CARD	Type B NfxB	16181490	0.663275	69	233282	352.14	235	20592	Pseudomonas aeruginosa	100	Pseudomonas aeruginosa	cluster_14	07-02-2023	Bronchoalveolar lavage
8817169	oprj	contig00033	1-c	CARD	OprJ	16181490	0.663275	69	233282	352.14	235	20592	Pseudomonas aeruginosa	100	Pseudomonas aeruginosa	cluster_14	07-02-2023	Bronchoalveolar lavage
8817169	mexd	contig00033	1-c	CARD	MexD	16181490	0.663275	69	233282	352.14	235	20592	Pseudomonas aeruginosa	100	Pseudomonas aeruginosa	cluster_14	07-02-2023	Bronchoalveolar lavage
8817169	mexc	contig00033	1-c	CARD	MexC	16181490	0.663275	69	233282	352.14	235	20592	Pseudomonas aeruginosa	100	Pseudomonas aeruginosa	cluster_14	07-02-2023	Bronchoalveolar lavage
8817169	pars	contig00026	1-c	CARD	ParS	16181490	0.663275	69	233282	352.14	235	20592	Pseudomonas aeruginosa	100	Pseudomonas aeruginosa	cluster_14	07-02-2023	Bronchoalveolar lavage
8817169	parr	contig00026	1-c	CARD	ParR	16181490	0.663275	69	233282	352.14	235	20592	Pseudomonas aeruginosa	100	Pseudomonas aeruginosa	cluster_14	07-02-2023	Bronchoalveolar lavage
8817169	catb7	contig00025	3-c	NCBI|resfinder|CARD	catB7|Pseudomonas aeruginosa catB7	16181490	0.663275	69	233282	352.14	235	20592	Pseudomonas aeruginosa	100	Pseudomonas aeruginosa	cluster_14	07-02-2023	Bronchoalveolar lavage
8817169	soxr	contig00024	1-c	CARD	Pseudomonas aeruginosa soxR	16181490	0.663275	69	233282	352.14	235	20592	Pseudomonas aeruginosa	100	Pseudomonas aeruginosa	cluster_14	07-02-2023	Bronchoalveolar lavage
8817169	mexn	contig00019	1-c	CARD	mexN	16181490	0.663275	69	233282	352.14	235	20592	Pseudomonas aeruginosa	100	Pseudomonas aeruginosa	cluster_14	07-02-2023	Bronchoalveolar lavage
8817169	mexm	contig00019	1-c	CARD	mexM	16181490	0.663275	69	233282	352.14	235	20592	Pseudomonas aeruginosa	100	Pseudomonas aeruginosa	cluster_14	07-02-2023	Bronchoalveolar lavage
8817169	rsma	contig00018	1-c	CARD	rsmA	16181490	0.663275	69	233282	352.14	235	20592	Pseudomonas aeruginosa	100	Pseudomonas aeruginosa	cluster_14	07-02-2023	Bronchoalveolar lavage
8817169	sul1	contig00016	1-c	CARD	sul1	16181490	0.663275	69	233282	352.14	235	20592	Pseudomonas aeruginosa	100	Pseudomonas aeruginosa	cluster_14	07-02-2023	Bronchoalveolar lavage
8817169	qacedelta1	contig00016	1-c	NCBI	qacEdelta1	16181490	0.663275	69	233282	352.14	235	20592	Pseudomonas aeruginosa	100	Pseudomonas aeruginosa	cluster_14	07-02-2023	Bronchoalveolar lavage
8817169	aada6	contig00016	3-c	NCBI|resfinder|CARD	aadA6	16181490	0.663275	69	233282	352.14	235	20592	Pseudomonas aeruginosa	100	Pseudomonas aeruginosa	cluster_14	07-02-2023	Bronchoalveolar lavage
8817169	bass	contig00013	1-c	CARD	basS	16181490	0.663275	69	233282	352.14	235	20592	Pseudomonas aeruginosa	100	Pseudomonas aeruginosa	cluster_14	07-02-2023	Bronchoalveolar lavage
8817169	basr	contig00013	1-c	CARD	basR	16181490	0.663275	69	233282	352.14	235	20592	Pseudomonas aeruginosa	100	Pseudomonas aeruginosa	cluster_14	07-02-2023	Bronchoalveolar lavage
8817169	oxa-488	contig00012	2-c	NCBI|CARD	blaOXA-488|OXA-488	16181490	0.663275	69	233282	352.14	235	20592	Pseudomonas aeruginosa	100	Pseudomonas aeruginosa	cluster_14	07-02-2023	Bronchoalveolar lavage
8817169	cpxr	contig00011	1-c	CARD	Pseudomonas aeruginosa CpxR	16181490	0.663275	69	233282	352.14	235	20592	Pseudomonas aeruginosa	100	Pseudomonas aeruginosa	cluster_14	07-02-2023	Bronchoalveolar lavage
8817169	tric	contig00010	1-c	CARD	TriC	16181490	0.663275	69	233282	352.14	235	20592	Pseudomonas aeruginosa	100	Pseudomonas aeruginosa	cluster_14	07-02-2023	Bronchoalveolar lavage
8817169	trib	contig00010	1-c	CARD	TriB	16181490	0.663275	69	233282	352.14	235	20592	Pseudomonas aeruginosa	100	Pseudomonas aeruginosa	cluster_14	07-02-2023	Bronchoalveolar lavage
8817169	tria	contig00010	1-c	CARD	TriA	16181490	0.663275	69	233282	352.14	235	20592	Pseudomonas aeruginosa	100	Pseudomonas aeruginosa	cluster_14	07-02-2023	Bronchoalveolar lavage
8817169	parc	contig00009	1-c	NCBI	parC	16181490	0.663275	69	233282	352.14	235	20592	Pseudomonas aeruginosa	100	Pseudomonas aeruginosa	cluster_14	07-02-2023	Bronchoalveolar lavage
8817169	opmh	contig00009	1-c	CARD	OpmH	16181490	0.663275	69	233282	352.14	235	20592	Pseudomonas aeruginosa	100	Pseudomonas aeruginosa	cluster_14	07-02-2023	Bronchoalveolar lavage
8817169	emre	contig00009	1-c	CARD	Pseudomonas aeruginosa emrE	16181490	0.663275	69	233282	352.14	235	20592	Pseudomonas aeruginosa	100	Pseudomonas aeruginosa	cluster_14	07-02-2023	Bronchoalveolar lavage
8817169	pmpm	contig00008	1-c	CARD	PmpM	16181490	0.663275	69	233282	352.14	235	20592	Pseudomonas aeruginosa	100	Pseudomonas aeruginosa	cluster_14	07-02-2023	Bronchoalveolar lavage
8817169	fosa	contig00007	3-c	NCBI|resfinder|CARD	fosA|FosA	16181490	0.663275	69	233282	352.14	235	20592	Pseudomonas aeruginosa	100	Pseudomonas aeruginosa	cluster_14	07-02-2023	Bronchoalveolar lavage
8817169	mexz	contig00006	1-c	CARD	MexZ	16181490	0.663275	69	233282	352.14	235	20592	Pseudomonas aeruginosa	100	Pseudomonas aeruginosa	cluster_14	07-02-2023	Bronchoalveolar lavage
8817169	mexy	contig00006	1-c	CARD	mexY	16181490	0.663275	69	233282	352.14	235	20592	Pseudomonas aeruginosa	100	Pseudomonas aeruginosa	cluster_14	07-02-2023	Bronchoalveolar lavage
8817169	mexw	contig00005	1-c	CARD	MexW	16181490	0.663275	69	233282	352.14	235	20592	Pseudomonas aeruginosa	100	Pseudomonas aeruginosa	cluster_14	07-02-2023	Bronchoalveolar lavage
8817169	mexv	contig00005	1-c	CARD	MexV	16181490	0.663275	69	233282	352.14	235	20592	Pseudomonas aeruginosa	100	Pseudomonas aeruginosa	cluster_14	07-02-2023	Bronchoalveolar lavage
8817169	oprn	contig00004	1-c	CARD	OprN	16181490	0.663275	69	233282	352.14	235	20592	Pseudomonas aeruginosa	100	Pseudomonas aeruginosa	cluster_14	07-02-2023	Bronchoalveolar lavage
8817169	opmb	contig00004	1-c	CARD	OpmB	16181490	0.663275	69	233282	352.14	235	20592	Pseudomonas aeruginosa	100	Pseudomonas aeruginosa	cluster_14	07-02-2023	Bronchoalveolar lavage
8817169	muxc	contig00004	1-c	CARD	MuxC	16181490	0.663275	69	233282	352.14	235	20592	Pseudomonas aeruginosa	100	Pseudomonas aeruginosa	cluster_14	07-02-2023	Bronchoalveolar lavage
8817169	muxb	contig00004	1-c	CARD	MuxB	16181490	0.663275	69	233282	352.14	235	20592	Pseudomonas aeruginosa	100	Pseudomonas aeruginosa	cluster_14	07-02-2023	Bronchoalveolar lavage
8817169	muxa	contig00004	1-c	CARD	MuxA	16181490	0.663275	69	233282	352.14	235	20592	Pseudomonas aeruginosa	100	Pseudomonas aeruginosa	cluster_14	07-02-2023	Bronchoalveolar lavage
8817169	mext	contig00004	1-c	CARD	MexT	16181490	0.663275	69	233282	352.14	235	20592	Pseudomonas aeruginosa	100	Pseudomonas aeruginosa	cluster_14	07-02-2023	Bronchoalveolar lavage
8817169	mexs	contig00004	1-c	CARD	MexS	16181490	0.663275	69	233282	352.14	235	20592	Pseudomonas aeruginosa	100	Pseudomonas aeruginosa	cluster_14	07-02-2023	Bronchoalveolar lavage
8817169	mexf	contig00004	1-c	CARD	MexF	16181490	0.663275	69	233282	352.14	235	20592	Pseudomonas aeruginosa	100	Pseudomonas aeruginosa	cluster_14	07-02-2023	Bronchoalveolar lavage
8817169	mexe	contig00004	1-c	CARD	MexE	16181490	0.663275	69	233282	352.14	235	20592	Pseudomonas aeruginosa	100	Pseudomonas aeruginosa	cluster_14	07-02-2023	Bronchoalveolar lavage
8817169	oprm	contig00003	1-c	CARD	OprM	16181490	0.663275	69	233282	352.14	235	20592	Pseudomonas aeruginosa	100	Pseudomonas aeruginosa	cluster_14	07-02-2023	Bronchoalveolar lavage
8817169	mexr	contig00003	1-c	CARD	MexR	16181490	0.663275	69	233282	352.14	235	20592	Pseudomonas aeruginosa	100	Pseudomonas aeruginosa	cluster_14	07-02-2023	Bronchoalveolar lavage
8817169	mexb	contig00003	1-c	CARD	MexB	16181490	0.663275	69	233282	352.14	235	20592	Pseudomonas aeruginosa	100	Pseudomonas aeruginosa	cluster_14	07-02-2023	Bronchoalveolar lavage
8817169	mexa	contig00003	1-c	CARD	MexA	16181490	0.663275	69	233282	352.14	235	20592	Pseudomonas aeruginosa	100	Pseudomonas aeruginosa	cluster_14	07-02-2023	Bronchoalveolar lavage
8817169	gyra	contig00002	2-c	NCBI|CARD	gyrA|Pseudomonas aeruginosa gyrA conferring resistance to fluoroquinolones	16181490	0.663275	69	233282	352.14	235	20592	Pseudomonas aeruginosa	100	Pseudomonas aeruginosa	cluster_14	07-02-2023	Bronchoalveolar lavage
8817169	cprs	contig00002	1-c	CARD	cprS	16181490	0.663275	69	233282	352.14	235	20592	Pseudomonas aeruginosa	100	Pseudomonas aeruginosa	cluster_14	07-02-2023	Bronchoalveolar lavage
8817169	cprr	contig00002	1-c	CARD	cprR	16181490	0.663275	69	233282	352.14	235	20592	Pseudomonas aeruginosa	100	Pseudomonas aeruginosa	cluster_14	07-02-2023	Bronchoalveolar lavage
8817169	yajc	contig00001	1-c	CARD	YajC	16181490	0.663275	69	233282	352.14	235	20592	Pseudomonas aeruginosa	100	Pseudomonas aeruginosa	cluster_14	07-02-2023	Bronchoalveolar lavage
8817169	pdc-35	contig00001	2-c	NCBI|CARD	blaPDC-35|PDC-35	16181490	0.663275	69	233282	352.14	235	20592	Pseudomonas aeruginosa	100	Pseudomonas aeruginosa	cluster_14	07-02-2023	Bronchoalveolar lavage
8817169	pao	contig00001	1-c	resfinder	blaPAO	16181490	0.663275	69	233282	352.14	235	20592	Pseudomonas aeruginosa	100	Pseudomonas aeruginosa	cluster_14	07-02-2023	Bronchoalveolar lavage
8817169	opme	contig00001	1-c	CARD	opmE	16181490	0.663275	69	233282	352.14	235	20592	Pseudomonas aeruginosa	100	Pseudomonas aeruginosa	cluster_14	07-02-2023	Bronchoalveolar lavage
8817169	opmd	contig00001	1-c	CARD	OpmD	16181490	0.663275	69	233282	352.14	235	20592	Pseudomonas aeruginosa	100	Pseudomonas aeruginosa	cluster_14	07-02-2023	Bronchoalveolar lavage
8817169	nald	contig00001	1-c	CARD	nalD	16181490	0.663275	69	233282	352.14	235	20592	Pseudomonas aeruginosa	100	Pseudomonas aeruginosa	cluster_14	07-02-2023	Bronchoalveolar lavage
8817169	nalc	contig00001	1-c	CARD	nalC	16181490	0.663275	69	233282	352.14	235	20592	Pseudomonas aeruginosa	100	Pseudomonas aeruginosa	cluster_14	07-02-2023	Bronchoalveolar lavage
8817169	mexq	contig00001	1-c	CARD	mexQ	16181490	0.663275	69	233282	352.14	235	20592	Pseudomonas aeruginosa	100	Pseudomonas aeruginosa	cluster_14	07-02-2023	Bronchoalveolar lavage
8817169	mexp	contig00001	1-c	CARD	mexP	16181490	0.663275	69	233282	352.14	235	20592	Pseudomonas aeruginosa	100	Pseudomonas aeruginosa	cluster_14	07-02-2023	Bronchoalveolar lavage
8817169	mexl	contig00001	1-c	CARD	MexL	16181490	0.663275	69	233282	352.14	235	20592	Pseudomonas aeruginosa	100	Pseudomonas aeruginosa	cluster_14	07-02-2023	Bronchoalveolar lavage
8817169	mexk	contig00001	1-c	CARD	MexK	16181490	0.663275	69	233282	352.14	235	20592	Pseudomonas aeruginosa	100	Pseudomonas aeruginosa	cluster_14	07-02-2023	Bronchoalveolar lavage
8817169	mexj	contig00001	1-c	CARD	MexJ	16181490	0.663275	69	233282	352.14	235	20592	Pseudomonas aeruginosa	100	Pseudomonas aeruginosa	cluster_14	07-02-2023	Bronchoalveolar lavage
8817169	mexi	contig00001	1-c	CARD	MexI	16181490	0.663275	69	233282	352.14	235	20592	Pseudomonas aeruginosa	100	Pseudomonas aeruginosa	cluster_14	07-02-2023	Bronchoalveolar lavage
8817169	mexh	contig00001	1-c	CARD	MexH	16181490	0.663275	69	233282	352.14	235	20592	Pseudomonas aeruginosa	100	Pseudomonas aeruginosa	cluster_14	07-02-2023	Bronchoalveolar lavage
8817169	mexg	contig00001	1-c	CARD	MexG	16181490	0.663275	69	233282	352.14	235	20592	Pseudomonas aeruginosa	100	Pseudomonas aeruginosa	cluster_14	07-02-2023	Bronchoalveolar lavage
8817169	bcr-1	contig00001	1-c	CARD	bcr-1	16181490	0.663275	69	233282	352.14	235	20592	Pseudomonas aeruginosa	100	Pseudomonas aeruginosa	cluster_14	07-02-2023	Bronchoalveolar lavage
8817169	arna	contig00001	1-c	CARD	arnA	16181490	0.663275	69	233282	352.14	235	20592	Pseudomonas aeruginosa	100	Pseudomonas aeruginosa	cluster_14	07-02-2023	Bronchoalveolar lavage
8817169	aph(3')-iib	contig00001	3-c	NCBI|resfinder|CARD	aph(3')-IIb|APH(3')-IIb	16181490	0.663275	69	233282	352.14	235	20592	Pseudomonas aeruginosa	100	Pseudomonas aeruginosa	cluster_14	07-02-2023	Bronchoalveolar lavage
9013903	crpp	contig00033	1-c	NCBI	crpP	16338888	0.659429	114	426559	336.2	395	20634	Pseudomonas aeruginosa	100	Pseudomonas aeruginosa	cluster_10	14-03-2023	Bronchoalveolar lavage
9013903	oxa-573	contig00031	1-c	CARD	OXA-573	16338888	0.659429	114	426559	336.2	395	20634	Pseudomonas aeruginosa	100	Pseudomonas aeruginosa	cluster_10	14-03-2023	Bronchoalveolar lavage
9013903	pars	contig00017	1-c	CARD	ParS	16338888	0.659429	114	426559	336.2	395	20634	Pseudomonas aeruginosa	100	Pseudomonas aeruginosa	cluster_10	14-03-2023	Bronchoalveolar lavage
9013903	parr	contig00017	1-c	CARD	ParR	16338888	0.659429	114	426559	336.2	395	20634	Pseudomonas aeruginosa	100	Pseudomonas aeruginosa	cluster_10	14-03-2023	Bronchoalveolar lavage
9013903	mexw	contig00016	1-c	CARD	MexW	16338888	0.659429	114	426559	336.2	395	20634	Pseudomonas aeruginosa	100	Pseudomonas aeruginosa	cluster_10	14-03-2023	Bronchoalveolar lavage
9013903	mexv	contig00016	1-c	CARD	MexV	16338888	0.659429	114	426559	336.2	395	20634	Pseudomonas aeruginosa	100	Pseudomonas aeruginosa	cluster_10	14-03-2023	Bronchoalveolar lavage
9013903	oprn	contig00015	1-c	CARD	OprN	16338888	0.659429	114	426559	336.2	395	20634	Pseudomonas aeruginosa	100	Pseudomonas aeruginosa	cluster_10	14-03-2023	Bronchoalveolar lavage
9013903	opmb	contig00015	1-c	CARD	OpmB	16338888	0.659429	114	426559	336.2	395	20634	Pseudomonas aeruginosa	100	Pseudomonas aeruginosa	cluster_10	14-03-2023	Bronchoalveolar lavage
9013903	muxc	contig00015	1-c	CARD	MuxC	16338888	0.659429	114	426559	336.2	395	20634	Pseudomonas aeruginosa	100	Pseudomonas aeruginosa	cluster_10	14-03-2023	Bronchoalveolar lavage
9013903	muxb	contig00015	1-c	CARD	MuxB	16338888	0.659429	114	426559	336.2	395	20634	Pseudomonas aeruginosa	100	Pseudomonas aeruginosa	cluster_10	14-03-2023	Bronchoalveolar lavage
9013903	muxa	contig00015	1-c	CARD	MuxA	16338888	0.659429	114	426559	336.2	395	20634	Pseudomonas aeruginosa	100	Pseudomonas aeruginosa	cluster_10	14-03-2023	Bronchoalveolar lavage
9013903	mext	contig00015	1-c	CARD	MexT	16338888	0.659429	114	426559	336.2	395	20634	Pseudomonas aeruginosa	100	Pseudomonas aeruginosa	cluster_10	14-03-2023	Bronchoalveolar lavage
9013903	mexs	contig00015	1-c	CARD	MexS	16338888	0.659429	114	426559	336.2	395	20634	Pseudomonas aeruginosa	100	Pseudomonas aeruginosa	cluster_10	14-03-2023	Bronchoalveolar lavage
9013903	mexf	contig00015	1-c	CARD	MexF	16338888	0.659429	114	426559	336.2	395	20634	Pseudomonas aeruginosa	100	Pseudomonas aeruginosa	cluster_10	14-03-2023	Bronchoalveolar lavage
9013903	mexe	contig00015	1-c	CARD	MexE	16338888	0.659429	114	426559	336.2	395	20634	Pseudomonas aeruginosa	100	Pseudomonas aeruginosa	cluster_10	14-03-2023	Bronchoalveolar lavage
9013903	bass	contig00014	1-c	CARD	basS	16338888	0.659429	114	426559	336.2	395	20634	Pseudomonas aeruginosa	100	Pseudomonas aeruginosa	cluster_10	14-03-2023	Bronchoalveolar lavage
9013903	basr	contig00014	1-c	CARD	basR	16338888	0.659429	114	426559	336.2	395	20634	Pseudomonas aeruginosa	100	Pseudomonas aeruginosa	cluster_10	14-03-2023	Bronchoalveolar lavage
9013903	pdc-8	contig00013	2-c	NCBI|CARD	blaPDC-8|PDC-8	16338888	0.659429	114	426559	336.2	395	20634	Pseudomonas aeruginosa	100	Pseudomonas aeruginosa	cluster_10	14-03-2023	Bronchoalveolar lavage
9013903	pao	contig00013	1-c	resfinder	blaPAO	16338888	0.659429	114	426559	336.2	395	20634	Pseudomonas aeruginosa	100	Pseudomonas aeruginosa	cluster_10	14-03-2023	Bronchoalveolar lavage
9013903	opmd	contig00013	1-c	CARD	OpmD	16338888	0.659429	114	426559	336.2	395	20634	Pseudomonas aeruginosa	100	Pseudomonas aeruginosa	cluster_10	14-03-2023	Bronchoalveolar lavage
9013903	mexi	contig00013	1-c	CARD	MexI	16338888	0.659429	114	426559	336.2	395	20634	Pseudomonas aeruginosa	100	Pseudomonas aeruginosa	cluster_10	14-03-2023	Bronchoalveolar lavage
9013903	mexh	contig00013	1-c	CARD	MexH	16338888	0.659429	114	426559	336.2	395	20634	Pseudomonas aeruginosa	100	Pseudomonas aeruginosa	cluster_10	14-03-2023	Bronchoalveolar lavage
9013903	mexg	contig00013	1-c	CARD	MexG	16338888	0.659429	114	426559	336.2	395	20634	Pseudomonas aeruginosa	100	Pseudomonas aeruginosa	cluster_10	14-03-2023	Bronchoalveolar lavage
9013903	bcr-1	contig00013	1-c	CARD	bcr-1	16338888	0.659429	114	426559	336.2	395	20634	Pseudomonas aeruginosa	100	Pseudomonas aeruginosa	cluster_10	14-03-2023	Bronchoalveolar lavage
9013903	aph(3')-iib	contig00013	3-c	NCBI|resfinder|CARD	aph(3')-IIb|APH(3')-IIb	16338888	0.659429	114	426559	336.2	395	20634	Pseudomonas aeruginosa	100	Pseudomonas aeruginosa	cluster_10	14-03-2023	Bronchoalveolar lavage
9013903	cpxr	contig00012	1-c	CARD	Pseudomonas aeruginosa CpxR	16338888	0.659429	114	426559	336.2	395	20634	Pseudomonas aeruginosa	100	Pseudomonas aeruginosa	cluster_10	14-03-2023	Bronchoalveolar lavage
9013903	type b nfxb	contig00011	1-c	CARD	Type B NfxB	16338888	0.659429	114	426559	336.2	395	20634	Pseudomonas aeruginosa	100	Pseudomonas aeruginosa	cluster_10	14-03-2023	Bronchoalveolar lavage
9013903	oprj	contig00011	1-c	CARD	OprJ	16338888	0.659429	114	426559	336.2	395	20634	Pseudomonas aeruginosa	100	Pseudomonas aeruginosa	cluster_10	14-03-2023	Bronchoalveolar lavage
9013903	mexd	contig00011	1-c	CARD	MexD	16338888	0.659429	114	426559	336.2	395	20634	Pseudomonas aeruginosa	100	Pseudomonas aeruginosa	cluster_10	14-03-2023	Bronchoalveolar lavage
9013903	mexc	contig00011	1-c	CARD	MexC	16338888	0.659429	114	426559	336.2	395	20634	Pseudomonas aeruginosa	100	Pseudomonas aeruginosa	cluster_10	14-03-2023	Bronchoalveolar lavage
9013903	rsma	contig00010	1-c	CARD	rsmA	16338888	0.659429	114	426559	336.2	395	20634	Pseudomonas aeruginosa	100	Pseudomonas aeruginosa	cluster_10	14-03-2023	Bronchoalveolar lavage
9013903	catb7	contig00010	3-c	NCBI|resfinder|CARD	catB7|Pseudomonas aeruginosa catB7	16338888	0.659429	114	426559	336.2	395	20634	Pseudomonas aeruginosa	100	Pseudomonas aeruginosa	cluster_10	14-03-2023	Bronchoalveolar lavage
9013903	cprs	contig00008	1-c	CARD	cprS	16338888	0.659429	114	426559	336.2	395	20634	Pseudomonas aeruginosa	100	Pseudomonas aeruginosa	cluster_10	14-03-2023	Bronchoalveolar lavage
9013903	cprr	contig00008	1-c	CARD	cprR	16338888	0.659429	114	426559	336.2	395	20634	Pseudomonas aeruginosa	100	Pseudomonas aeruginosa	cluster_10	14-03-2023	Bronchoalveolar lavage
9013903	pmpm	contig00007	1-c	CARD	PmpM	16338888	0.659429	114	426559	336.2	395	20634	Pseudomonas aeruginosa	100	Pseudomonas aeruginosa	cluster_10	14-03-2023	Bronchoalveolar lavage
9013903	tric	contig00006	1-c	CARD	TriC	16338888	0.659429	114	426559	336.2	395	20634	Pseudomonas aeruginosa	100	Pseudomonas aeruginosa	cluster_10	14-03-2023	Bronchoalveolar lavage
9013903	trib	contig00006	1-c	CARD	TriB	16338888	0.659429	114	426559	336.2	395	20634	Pseudomonas aeruginosa	100	Pseudomonas aeruginosa	cluster_10	14-03-2023	Bronchoalveolar lavage
9013903	tria	contig00006	1-c	CARD	TriA	16338888	0.659429	114	426559	336.2	395	20634	Pseudomonas aeruginosa	100	Pseudomonas aeruginosa	cluster_10	14-03-2023	Bronchoalveolar lavage
9013903	oxa-905	contig00006	2-c	NCBI|CARD	blaOXA-905|OXA-905	16338888	0.659429	114	426559	336.2	395	20634	Pseudomonas aeruginosa	100	Pseudomonas aeruginosa	cluster_10	14-03-2023	Bronchoalveolar lavage
9013903	oprm	contig00005	1-c	CARD	OprM	16338888	0.659429	114	426559	336.2	395	20634	Pseudomonas aeruginosa	100	Pseudomonas aeruginosa	cluster_10	14-03-2023	Bronchoalveolar lavage
9013903	mexr	contig00005	1-c	CARD	MexR	16338888	0.659429	114	426559	336.2	395	20634	Pseudomonas aeruginosa	100	Pseudomonas aeruginosa	cluster_10	14-03-2023	Bronchoalveolar lavage
9013903	mexb	contig00005	1-c	CARD	MexB	16338888	0.659429	114	426559	336.2	395	20634	Pseudomonas aeruginosa	100	Pseudomonas aeruginosa	cluster_10	14-03-2023	Bronchoalveolar lavage
9013903	mexa	contig00005	1-c	CARD	MexA	16338888	0.659429	114	426559	336.2	395	20634	Pseudomonas aeruginosa	100	Pseudomonas aeruginosa	cluster_10	14-03-2023	Bronchoalveolar lavage
9013903	mexn	contig00004	1-c	CARD	mexN	16338888	0.659429	114	426559	336.2	395	20634	Pseudomonas aeruginosa	100	Pseudomonas aeruginosa	cluster_10	14-03-2023	Bronchoalveolar lavage
9013903	mexm	contig00004	1-c	CARD	mexM	16338888	0.659429	114	426559	336.2	395	20634	Pseudomonas aeruginosa	100	Pseudomonas aeruginosa	cluster_10	14-03-2023	Bronchoalveolar lavage
9013903	fosa	contig00004	3-c	NCBI|resfinder|CARD	fosA|FosA	16338888	0.659429	114	426559	336.2	395	20634	Pseudomonas aeruginosa	100	Pseudomonas aeruginosa	cluster_10	14-03-2023	Bronchoalveolar lavage
9013903	opmh	contig00003	1-c	CARD	OpmH	16338888	0.659429	114	426559	336.2	395	20634	Pseudomonas aeruginosa	100	Pseudomonas aeruginosa	cluster_10	14-03-2023	Bronchoalveolar lavage
9013903	emre	contig00003	1-c	CARD	Pseudomonas aeruginosa emrE	16338888	0.659429	114	426559	336.2	395	20634	Pseudomonas aeruginosa	100	Pseudomonas aeruginosa	cluster_10	14-03-2023	Bronchoalveolar lavage
9013903	soxr	contig00002	1-c	CARD	Pseudomonas aeruginosa soxR	16338888	0.659429	114	426559	336.2	395	20634	Pseudomonas aeruginosa	100	Pseudomonas aeruginosa	cluster_10	14-03-2023	Bronchoalveolar lavage
9013903	mexz	contig00002	1-c	CARD	MexZ	16338888	0.659429	114	426559	336.2	395	20634	Pseudomonas aeruginosa	100	Pseudomonas aeruginosa	cluster_10	14-03-2023	Bronchoalveolar lavage
9013903	mexy	contig00002	1-c	CARD	mexY	16338888	0.659429	114	426559	336.2	395	20634	Pseudomonas aeruginosa	100	Pseudomonas aeruginosa	cluster_10	14-03-2023	Bronchoalveolar lavage
9013903	yajc	contig00001	1-c	CARD	YajC	16338888	0.659429	114	426559	336.2	395	20634	Pseudomonas aeruginosa	100	Pseudomonas aeruginosa	cluster_10	14-03-2023	Bronchoalveolar lavage
9013903	opme	contig00001	1-c	CARD	opmE	16338888	0.659429	114	426559	336.2	395	20634	Pseudomonas aeruginosa	100	Pseudomonas aeruginosa	cluster_10	14-03-2023	Bronchoalveolar lavage
9013903	nald	contig00001	1-c	CARD	nalD	16338888	0.659429	114	426559	336.2	395	20634	Pseudomonas aeruginosa	100	Pseudomonas aeruginosa	cluster_10	14-03-2023	Bronchoalveolar lavage
9013903	nalc	contig00001	1-c	CARD	nalC	16338888	0.659429	114	426559	336.2	395	20634	Pseudomonas aeruginosa	100	Pseudomonas aeruginosa	cluster_10	14-03-2023	Bronchoalveolar lavage
9013903	mexq	contig00001	1-c	CARD	mexQ	16338888	0.659429	114	426559	336.2	395	20634	Pseudomonas aeruginosa	100	Pseudomonas aeruginosa	cluster_10	14-03-2023	Bronchoalveolar lavage
9013903	mexp	contig00001	1-c	CARD	mexP	16338888	0.659429	114	426559	336.2	395	20634	Pseudomonas aeruginosa	100	Pseudomonas aeruginosa	cluster_10	14-03-2023	Bronchoalveolar lavage
9013903	mexl	contig00001	1-c	CARD	MexL	16338888	0.659429	114	426559	336.2	395	20634	Pseudomonas aeruginosa	100	Pseudomonas aeruginosa	cluster_10	14-03-2023	Bronchoalveolar lavage
9013903	mexk	contig00001	1-c	CARD	MexK	16338888	0.659429	114	426559	336.2	395	20634	Pseudomonas aeruginosa	100	Pseudomonas aeruginosa	cluster_10	14-03-2023	Bronchoalveolar lavage
9013903	mexj	contig00001	1-c	CARD	MexJ	16338888	0.659429	114	426559	336.2	395	20634	Pseudomonas aeruginosa	100	Pseudomonas aeruginosa	cluster_10	14-03-2023	Bronchoalveolar lavage
9013903	arna	contig00001	1-c	CARD	arnA	16338888	0.659429	114	426559	336.2	395	20634	Pseudomonas aeruginosa	100	Pseudomonas aeruginosa	cluster_10	14-03-2023	Bronchoalveolar lavage
9023980	crpp	contig00032	1-c	NCBI	crpP	15226644	0.66501	86	331459	345.41	1205	0	Pseudomonas aeruginosa	100	Pseudomonas aeruginosa	cluster_12	14-03-2023	Bronchoalveolar lavage
9023980	oxa-573	contig00030	1-c	CARD	OXA-573	15226644	0.66501	86	331459	345.41	1205	0	Pseudomonas aeruginosa	100	Pseudomonas aeruginosa	cluster_12	14-03-2023	Bronchoalveolar lavage
9023980	opmd	contig00021	1-c	CARD	OpmD	15226644	0.66501	86	331459	345.41	1205	0	Pseudomonas aeruginosa	100	Pseudomonas aeruginosa	cluster_12	14-03-2023	Bronchoalveolar lavage
9023980	mexi	contig00021	1-c	CARD	MexI	15226644	0.66501	86	331459	345.41	1205	0	Pseudomonas aeruginosa	100	Pseudomonas aeruginosa	cluster_12	14-03-2023	Bronchoalveolar lavage
9023980	mexh	contig00021	1-c	CARD	MexH	15226644	0.66501	86	331459	345.41	1205	0	Pseudomonas aeruginosa	100	Pseudomonas aeruginosa	cluster_12	14-03-2023	Bronchoalveolar lavage
9023980	mexg	contig00021	1-c	CARD	MexG	15226644	0.66501	86	331459	345.41	1205	0	Pseudomonas aeruginosa	100	Pseudomonas aeruginosa	cluster_12	14-03-2023	Bronchoalveolar lavage
9023980	type b nfxb	contig00018	1-c	CARD	Type B NfxB	15226644	0.66501	86	331459	345.41	1205	0	Pseudomonas aeruginosa	100	Pseudomonas aeruginosa	cluster_12	14-03-2023	Bronchoalveolar lavage
9023980	oprj	contig00018	1-c	CARD	OprJ	15226644	0.66501	86	331459	345.41	1205	0	Pseudomonas aeruginosa	100	Pseudomonas aeruginosa	cluster_12	14-03-2023	Bronchoalveolar lavage
9023980	mexd	contig00018	1-c	CARD	MexD	15226644	0.66501	86	331459	345.41	1205	0	Pseudomonas aeruginosa	100	Pseudomonas aeruginosa	cluster_12	14-03-2023	Bronchoalveolar lavage
9023980	mexc	contig00018	1-c	CARD	MexC	15226644	0.66501	86	331459	345.41	1205	0	Pseudomonas aeruginosa	100	Pseudomonas aeruginosa	cluster_12	14-03-2023	Bronchoalveolar lavage
9023980	bass	contig00017	1-c	CARD	basS	15226644	0.66501	86	331459	345.41	1205	0	Pseudomonas aeruginosa	100	Pseudomonas aeruginosa	cluster_12	14-03-2023	Bronchoalveolar lavage
9023980	basr	contig00017	1-c	CARD	basR	15226644	0.66501	86	331459	345.41	1205	0	Pseudomonas aeruginosa	100	Pseudomonas aeruginosa	cluster_12	14-03-2023	Bronchoalveolar lavage
9023980	cpxr	contig00016	1-c	CARD	Pseudomonas aeruginosa CpxR	15226644	0.66501	86	331459	345.41	1205	0	Pseudomonas aeruginosa	100	Pseudomonas aeruginosa	cluster_12	14-03-2023	Bronchoalveolar lavage
9023980	tric	contig00015	1-c	CARD	TriC	15226644	0.66501	86	331459	345.41	1205	0	Pseudomonas aeruginosa	100	Pseudomonas aeruginosa	cluster_12	14-03-2023	Bronchoalveolar lavage
9023980	trib	contig00015	1-c	CARD	TriB	15226644	0.66501	86	331459	345.41	1205	0	Pseudomonas aeruginosa	100	Pseudomonas aeruginosa	cluster_12	14-03-2023	Bronchoalveolar lavage
[truncated: 257 more rows]
